# Supplementary material for: Structurally heterogeneous ribosomes cooperate in protein synthesis in bacterial cells
Source: Nat Commun. 2025 Mar 20;16:2751. doi: 10.1038/s41467-025-57955-8 (PMC11926189; doi:10.1038/s41467-025-57955-8)
Supplement: Supplementary file 3 — Supplementary Data 1 [file 41467_2025_57955_MOESM3_ESM.zip]

Archive with 206 entries (203 files):
- SI_Data_3_Scripts_used_in_this_study/
- __MACOSX/._SI_Data_3_Scripts_used_in_this_study
- SI_Data_3_Scripts_used_in_this_study/NosyNeighbors.py
- __MACOSX/SI_Data_3_Scripts_used_in_this_study/._NosyNeighbors.py
- SI_Data_3_Scripts_used_in_this_study/mRNA-Exit-Entry.cmm
- __MACOSX/SI_Data_3_Scripts_used_in_this_study/._mRNA-Exit-Entry.cmm
- SI_Data_3_Scripts_used_in_this_study/.DS_Store
- __MACOSX/SI_Data_3_Scripts_used_in_this_study/._.DS_Store
- SI_Data_3_Scripts_used_in_this_study/ConStarLation_Particles.py
- __MACOSX/SI_Data_3_Scripts_used_in_this_study/._ConStarLation_Particles.py
- SI_Data_3_Scripts_used_in_this_study/example.star
- __MACOSX/SI_Data_3_Scripts_used_in_this_study/._example.star
- SI_Data_3_Scripts_used_in_this_study/eesa_functions/
- __MACOSX/SI_Data_3_Scripts_used_in_this_study/._eesa_functions
- SI_Data_3_Scripts_used_in_this_study/README.txt
- __MACOSX/SI_Data_3_Scripts_used_in_this_study/._README.txt
- SI_Data_3_Scripts_used_in_this_study/StarChainer.py
- __MACOSX/SI_Data_3_Scripts_used_in_this_study/._StarChainer.py
- SI_Data_3_Scripts_used_in_this_study/eesa_functions/GeometricOperations.py
- __MACOSX/SI_Data_3_Scripts_used_in_this_study/eesa_functions/._GeometricOperations.py
- SI_Data_3_Scripts_used_in_this_study/eesa_functions/StatisticOperations.pyc
- __MACOSX/SI_Data_3_Scripts_used_in_this_study/eesa_functions/._StatisticOperations.pyc
- SI_Data_3_Scripts_used_in_this_study/eesa_functions/CmmFileOperations.py
- __MACOSX/SI_Data_3_Scripts_used_in_this_study/eesa_functions/._CmmFileOperations.py
- SI_Data_3_Scripts_used_in_this_study/eesa_functions/.DS_Store
- __MACOSX/SI_Data_3_Scripts_used_in_this_study/eesa_functions/._.DS_Store
- SI_Data_3_Scripts_used_in_this_study/eesa_functions/GeneralTextOperations.py
- __MACOSX/SI_Data_3_Scripts_used_in_this_study/eesa_functions/._GeneralTextOperations.py
- SI_Data_3_Scripts_used_in_this_study/eesa_functions/ArrayOperations.pyc
- __MACOSX/SI_Data_3_Scripts_used_in_this_study/eesa_functions/._ArrayOperations.pyc
- SI_Data_3_Scripts_used_in_this_study/eesa_functions/StarFileOperations.py
- __MACOSX/SI_Data_3_Scripts_used_in_this_study/eesa_functions/._StarFileOperations.py
- SI_Data_3_Scripts_used_in_this_study/eesa_functions/DirFileOperations.pyc
- __MACOSX/SI_Data_3_Scripts_used_in_this_study/eesa_functions/._DirFileOperations.pyc
- SI_Data_3_Scripts_used_in_this_study/eesa_functions/__init__.py
- __MACOSX/SI_Data_3_Scripts_used_in_this_study/eesa_functions/.___init__.py
- SI_Data_3_Scripts_used_in_this_study/eesa_functions/__pycache__/
- __MACOSX/SI_Data_3_Scripts_used_in_this_study/eesa_functions/.___pycache__
- SI_Data_3_Scripts_used_in_this_study/eesa_functions/PromptArt.py
- __MACOSX/SI_Data_3_Scripts_used_in_this_study/eesa_functions/._PromptArt.py
- SI_Data_3_Scripts_used_in_this_study/eesa_functions/ArrayOperations.py
- __MACOSX/SI_Data_3_Scripts_used_in_this_study/eesa_functions/._ArrayOperations.py
- SI_Data_3_Scripts_used_in_this_study/eesa_functions/HouseKeeping.py
- __MACOSX/SI_Data_3_Scripts_used_in_this_study/eesa_functions/._HouseKeeping.py
- SI_Data_3_Scripts_used_in_this_study/eesa_functions/PromptArt.pyc
- __MACOSX/SI_Data_3_Scripts_used_in_this_study/eesa_functions/._PromptArt.pyc
- SI_Data_3_Scripts_used_in_this_study/eesa_functions/DirFileOperations.py
- __MACOSX/SI_Data_3_Scripts_used_in_this_study/eesa_functions/._DirFileOperations.py
- SI_Data_3_Scripts_used_in_this_study/eesa_functions/SanityChecks.py
- __MACOSX/SI_Data_3_Scripts_used_in_this_study/eesa_functions/._SanityChecks.py
- SI_Data_3_Scripts_used_in_this_study/eesa_functions/StatisticOperations.py
- __MACOSX/SI_Data_3_Scripts_used_in_this_study/eesa_functions/._StatisticOperations.py
- SI_Data_3_Scripts_used_in_this_study/eesa_functions/HouseKeeping.pyc
- __MACOSX/SI_Data_3_Scripts_used_in_this_study/eesa_functions/._HouseKeeping.pyc
- SI_Data_3_Scripts_used_in_this_study/eesa_functions/SanityChecks.pyc
- __MACOSX/SI_Data_3_Scripts_used_in_this_study/eesa_functions/._SanityChecks.pyc
- SI_Data_3_Scripts_used_in_this_study/eesa_functions/GeneralTextOperations.pyc
- __MACOSX/SI_Data_3_Scripts_used_in_this_study/eesa_functions/._GeneralTextOperations.pyc
- SI_Data_3_Scripts_used_in_this_study/eesa_functions/GeometricOperations.pyc
- __MACOSX/SI_Data_3_Scripts_used_in_this_study/eesa_functions/._GeometricOperations.pyc
- SI_Data_3_Scripts_used_in_this_study/eesa_functions/StarFileOperations.pyc
- __MACOSX/SI_Data_3_Scripts_used_in_this_study/eesa_functions/._StarFileOperations.pyc
- SI_Data_3_Scripts_used_in_this_study/eesa_functions/CmmFileOperations.pyc
- __MACOSX/SI_Data_3_Scripts_used_in_this_study/eesa_functions/._CmmFileOperations.pyc
- SI_Data_3_Scripts_used_in_this_study/eesa_functions/__pycache__/HouseKeeping.cpython-37.pyc
- __MACOSX/SI_Data_3_Scripts_used_in_this_study/eesa_functions/__pycache__/._HouseKeeping.cpython-37.pyc
- SI_Data_3_Scripts_used_in_this_study/eesa_functions/__pycache__/XmlFileOperations.cpython-39.pyc
- __MACOSX/SI_Data_3_Scripts_used_in_this_study/eesa_functions/__pycache__/._XmlFileOperations.cpython-39.pyc
- SI_Data_3_Scripts_used_in_this_study/eesa_functions/__pycache__/StarFileOperations.cpython-39.pyc
- __MACOSX/SI_Data_3_Scripts_used_in_this_study/eesa_functions/__pycache__/._StarFileOperations.cpython-39.pyc
- SI_Data_3_Scripts_used_in_this_study/eesa_functions/__pycache__/HouseKeeping.cpython-36.pyc
- __MACOSX/SI_Data_3_Scripts_used_in_this_study/eesa_functions/__pycache__/._HouseKeeping.cpython-36.pyc
- SI_Data_3_Scripts_used_in_this_study/eesa_functions/__pycache__/HouseKeeping.cpython-311.opt-1.pyc
- __MACOSX/SI_Data_3_Scripts_used_in_this_study/eesa_functions/__pycache__/._HouseKeeping.cpython-311.opt-1.pyc
- SI_Data_3_Scripts_used_in_this_study/eesa_functions/__pycache__/StatisticOperations.cpython-311.opt-1.pyc
- __MACOSX/SI_Data_3_Scripts_used_in_this_study/eesa_functions/__pycache__/._StatisticOperations.cpython-311.opt-1.pyc
- SI_Data_3_Scripts_used_in_this_study/eesa_functions/__pycache__/DirFileOperations.cpython-39.pyc
- __MACOSX/SI_Data_3_Scripts_used_in_this_study/eesa_functions/__pycache__/._DirFileOperations.cpython-39.pyc
- SI_Data_3_Scripts_used_in_this_study/eesa_functions/__pycache__/EmDensityOperations.cpython-36.pyc
- __MACOSX/SI_Data_3_Scripts_used_in_this_study/eesa_functions/__pycache__/._EmDensityOperations.cpython-36.pyc
- SI_Data_3_Scripts_used_in_this_study/eesa_functions/__pycache__/SanityChecks.cpython-39.pyc
- __MACOSX/SI_Data_3_Scripts_used_in_this_study/eesa_functions/__pycache__/._SanityChecks.cpython-39.pyc
- SI_Data_3_Scripts_used_in_this_study/eesa_functions/__pycache__/EmDensityOperations.cpython-311.opt-1.pyc
- __MACOSX/SI_Data_3_Scripts_used_in_this_study/eesa_functions/__pycache__/._EmDensityOperations.cpython-311.opt-1.pyc
- SI_Data_3_Scripts_used_in_this_study/eesa_functions/__pycache__/CmmFileOperations.cpython-311.pyc
- __MACOSX/SI_Data_3_Scripts_used_in_this_study/eesa_functions/__pycache__/._CmmFileOperations.cpython-311.pyc
- SI_Data_3_Scripts_used_in_this_study/eesa_functions/__pycache__/EmDensityOperations.cpython-311.pyc
- __MACOSX/SI_Data_3_Scripts_used_in_this_study/eesa_functions/__pycache__/._EmDensityOperations.cpython-311.pyc
- SI_Data_3_Scripts_used_in_this_study/eesa_functions/__pycache__/GeneralTextOperations.cpython-37.pyc
- __MACOSX/SI_Data_3_Scripts_used_in_this_study/eesa_functions/__pycache__/._GeneralTextOperations.cpython-37.pyc
- SI_Data_3_Scripts_used_in_this_study/eesa_functions/__pycache__/SanityChecks.cpython-311.opt-1.pyc
- __MACOSX/SI_Data_3_Scripts_used_in_this_study/eesa_functions/__pycache__/._SanityChecks.cpython-311.opt-1.pyc
- SI_Data_3_Scripts_used_in_this_study/eesa_functions/__pycache__/GeneralTextOperations.cpython-36.pyc
- __MACOSX/SI_Data_3_Scripts_used_in_this_study/eesa_functions/__pycache__/._GeneralTextOperations.cpython-36.pyc
- SI_Data_3_Scripts_used_in_this_study/eesa_functions/__pycache__/CmmFileOperations.cpython-312.pyc
- __MACOSX/SI_Data_3_Scripts_used_in_this_study/eesa_functions/__pycache__/._CmmFileOperations.cpython-312.pyc
- SI_Data_3_Scripts_used_in_this_study/eesa_functions/__pycache__/HouseKeeping.cpython-312.pyc
- __MACOSX/SI_Data_3_Scripts_used_in_this_study/eesa_functions/__pycache__/._HouseKeeping.cpython-312.pyc
- SI_Data_3_Scripts_used_in_this_study/eesa_functions/__pycache__/CmmFileOperations.cpython-37.pyc
- __MACOSX/SI_Data_3_Scripts_used_in_this_study/eesa_functions/__pycache__/._CmmFileOperations.cpython-37.pyc
- SI_Data_3_Scripts_used_in_this_study/eesa_functions/__pycache__/ArrayOperations.cpython-312.pyc
- __MACOSX/SI_Data_3_Scripts_used_in_this_study/eesa_functions/__pycache__/._ArrayOperations.cpython-312.pyc
- SI_Data_3_Scripts_used_in_this_study/eesa_functions/__pycache__/GeometricOperations.cpython-36.pyc
- __MACOSX/SI_Data_3_Scripts_used_in_this_study/eesa_functions/__pycache__/._GeometricOperations.cpython-36.pyc
- SI_Data_3_Scripts_used_in_this_study/eesa_functions/__pycache__/SegmentationOperations.cpython-311.pyc
- __MACOSX/SI_Data_3_Scripts_used_in_this_study/eesa_functions/__pycache__/._SegmentationOperations.cpython-311.pyc
- SI_Data_3_Scripts_used_in_this_study/eesa_functions/__pycache__/ArrayOperations.cpython-311.opt-1.pyc
- __MACOSX/SI_Data_3_Scripts_used_in_this_study/eesa_functions/__pycache__/._ArrayOperations.cpython-311.opt-1.pyc
- SI_Data_3_Scripts_used_in_this_study/eesa_functions/__pycache__/GeometricOperations.cpython-37.pyc
- __MACOSX/SI_Data_3_Scripts_used_in_this_study/eesa_functions/__pycache__/._GeometricOperations.cpython-37.pyc
- SI_Data_3_Scripts_used_in_this_study/eesa_functions/__pycache__/CmmFileOperations.cpython-36.pyc
- __MACOSX/SI_Data_3_Scripts_used_in_this_study/eesa_functions/__pycache__/._CmmFileOperations.cpython-36.pyc
- SI_Data_3_Scripts_used_in_this_study/eesa_functions/__pycache__/HouseKeeping.cpython-311.pyc
- __MACOSX/SI_Data_3_Scripts_used_in_this_study/eesa_functions/__pycache__/._HouseKeeping.cpython-311.pyc
- SI_Data_3_Scripts_used_in_this_study/eesa_functions/__pycache__/ArrayOperations.cpython-311.pyc
- __MACOSX/SI_Data_3_Scripts_used_in_this_study/eesa_functions/__pycache__/._ArrayOperations.cpython-311.pyc
- SI_Data_3_Scripts_used_in_this_study/eesa_functions/__pycache__/StatisticOperations.cpython-39.pyc
- __MACOSX/SI_Data_3_Scripts_used_in_this_study/eesa_functions/__pycache__/._StatisticOperations.cpython-39.pyc
- SI_Data_3_Scripts_used_in_this_study/eesa_functions/__pycache__/DirFileOperations.cpython-311.opt-1.pyc
- __MACOSX/SI_Data_3_Scripts_used_in_this_study/eesa_functions/__pycache__/._DirFileOperations.cpython-311.opt-1.pyc
- SI_Data_3_Scripts_used_in_this_study/eesa_functions/__pycache__/ArrayOperations.cpython-37.pyc
- __MACOSX/SI_Data_3_Scripts_used_in_this_study/eesa_functions/__pycache__/._ArrayOperations.cpython-37.pyc
- SI_Data_3_Scripts_used_in_this_study/eesa_functions/__pycache__/SegmentationOperations.cpython-312.pyc
- __MACOSX/SI_Data_3_Scripts_used_in_this_study/eesa_functions/__pycache__/._SegmentationOperations.cpython-312.pyc
- SI_Data_3_Scripts_used_in_this_study/eesa_functions/__pycache__/ArrayOperations.cpython-36.pyc
- __MACOSX/SI_Data_3_Scripts_used_in_this_study/eesa_functions/__pycache__/._ArrayOperations.cpython-36.pyc
- SI_Data_3_Scripts_used_in_this_study/eesa_functions/__pycache__/PromptArt.cpython-39.pyc
- __MACOSX/SI_Data_3_Scripts_used_in_this_study/eesa_functions/__pycache__/._PromptArt.cpython-39.pyc
- SI_Data_3_Scripts_used_in_this_study/eesa_functions/__pycache__/XmlFileOperations.cpython-312.pyc
- __MACOSX/SI_Data_3_Scripts_used_in_this_study/eesa_functions/__pycache__/._XmlFileOperations.cpython-312.pyc
- SI_Data_3_Scripts_used_in_this_study/eesa_functions/__pycache__/GeneralTextOperations.cpython-311.pyc
- __MACOSX/SI_Data_3_Scripts_used_in_this_study/eesa_functions/__pycache__/._GeneralTextOperations.cpython-311.pyc
- SI_Data_3_Scripts_used_in_this_study/eesa_functions/__pycache__/SegmentationOperations.cpython-37.pyc
- __MACOSX/SI_Data_3_Scripts_used_in_this_study/eesa_functions/__pycache__/._SegmentationOperations.cpython-37.pyc
- SI_Data_3_Scripts_used_in_this_study/eesa_functions/__pycache__/SegmentationOperations.cpython-36.pyc
- __MACOSX/SI_Data_3_Scripts_used_in_this_study/eesa_functions/__pycache__/._SegmentationOperations.cpython-36.pyc
- SI_Data_3_Scripts_used_in_this_study/eesa_functions/__pycache__/XmlFileOperations.cpython-311.pyc
- __MACOSX/SI_Data_3_Scripts_used_in_this_study/eesa_functions/__pycache__/._XmlFileOperations.cpython-311.pyc
- SI_Data_3_Scripts_used_in_this_study/eesa_functions/__pycache__/GeneralTextOperations.cpython-312.pyc
- __MACOSX/SI_Data_3_Scripts_used_in_this_study/eesa_functions/__pycache__/._GeneralTextOperations.cpython-312.pyc
- SI_Data_3_Scripts_used_in_this_study/eesa_functions/__pycache__/SegmentationOperations.cpython-39.pyc
- __MACOSX/SI_Data_3_Scripts_used_in_this_study/eesa_functions/__pycache__/._SegmentationOperations.cpython-39.pyc
- SI_Data_3_Scripts_used_in_this_study/eesa_functions/__pycache__/StarFileOperations.cpython-311.opt-1.pyc
- __MACOSX/SI_Data_3_Scripts_used_in_this_study/eesa_functions/__pycache__/._StarFileOperations.cpython-311.opt-1.pyc
- SI_Data_3_Scripts_used_in_this_study/eesa_functions/__pycache__/PromptArt.cpython-311.pyc
- __MACOSX/SI_Data_3_Scripts_used_in_this_study/eesa_functions/__pycache__/._PromptArt.cpython-311.pyc
- SI_Data_3_Scripts_used_in_this_study/eesa_functions/__pycache__/GeometricOperations.cpython-39.pyc
- __MACOSX/SI_Data_3_Scripts_used_in_this_study/eesa_functions/__pycache__/._GeometricOperations.cpython-39.pyc
- SI_Data_3_Scripts_used_in_this_study/eesa_functions/__pycache__/SanityChecks.cpython-312.pyc
- __MACOSX/SI_Data_3_Scripts_used_in_this_study/eesa_functions/__pycache__/._SanityChecks.cpython-312.pyc
- SI_Data_3_Scripts_used_in_this_study/eesa_functions/__pycache__/StarFileOperations.cpython-312.pyc
- __MACOSX/SI_Data_3_Scripts_used_in_this_study/eesa_functions/__pycache__/._StarFileOperations.cpython-312.pyc
- SI_Data_3_Scripts_used_in_this_study/eesa_functions/__pycache__/CmmFileOperations.cpython-39.pyc
- __MACOSX/SI_Data_3_Scripts_used_in_this_study/eesa_functions/__pycache__/._CmmFileOperations.cpython-39.pyc
- SI_Data_3_Scripts_used_in_this_study/eesa_functions/__pycache__/PromptArt.cpython-37.pyc
- __MACOSX/SI_Data_3_Scripts_used_in_this_study/eesa_functions/__pycache__/._PromptArt.cpython-37.pyc
- SI_Data_3_Scripts_used_in_this_study/eesa_functions/__pycache__/PromptArt.cpython-312.pyc
- __MACOSX/SI_Data_3_Scripts_used_in_this_study/eesa_functions/__pycache__/._PromptArt.cpython-312.pyc
- SI_Data_3_Scripts_used_in_this_study/eesa_functions/__pycache__/StatisticOperations.cpython-36.pyc
- __MACOSX/SI_Data_3_Scripts_used_in_this_study/eesa_functions/__pycache__/._StatisticOperations.cpython-36.pyc
- SI_Data_3_Scripts_used_in_this_study/eesa_functions/__pycache__/SanityChecks.cpython-311.pyc
- __MACOSX/SI_Data_3_Scripts_used_in_this_study/eesa_functions/__pycache__/._SanityChecks.cpython-311.pyc
- SI_Data_3_Scripts_used_in_this_study/eesa_functions/__pycache__/ArrayOperations.cpython-39.pyc
- __MACOSX/SI_Data_3_Scripts_used_in_this_study/eesa_functions/__pycache__/._ArrayOperations.cpython-39.pyc
- SI_Data_3_Scripts_used_in_this_study/eesa_functions/__pycache__/StatisticOperations.cpython-37.pyc
- __MACOSX/SI_Data_3_Scripts_used_in_this_study/eesa_functions/__pycache__/._StatisticOperations.cpython-37.pyc
- SI_Data_3_Scripts_used_in_this_study/eesa_functions/__pycache__/StarFileOperations.cpython-311.pyc
- __MACOSX/SI_Data_3_Scripts_used_in_this_study/eesa_functions/__pycache__/._StarFileOperations.cpython-311.pyc
- SI_Data_3_Scripts_used_in_this_study/eesa_functions/__pycache__/GeneralTextOperations.cpython-311.opt-1.pyc
- __MACOSX/SI_Data_3_Scripts_used_in_this_study/eesa_functions/__pycache__/._GeneralTextOperations.cpython-311.opt-1.pyc
- SI_Data_3_Scripts_used_in_this_study/eesa_functions/__pycache__/PromptArt.cpython-36.pyc
- __MACOSX/SI_Data_3_Scripts_used_in_this_study/eesa_functions/__pycache__/._PromptArt.cpython-36.pyc
- SI_Data_3_Scripts_used_in_this_study/eesa_functions/__pycache__/GeometricOperations.cpython-312.pyc
- __MACOSX/SI_Data_3_Scripts_used_in_this_study/eesa_functions/__pycache__/._GeometricOperations.cpython-312.pyc
- SI_Data_3_Scripts_used_in_this_study/eesa_functions/__pycache__/SanityChecks.cpython-36.pyc
- __MACOSX/SI_Data_3_Scripts_used_in_this_study/eesa_functions/__pycache__/._SanityChecks.cpython-36.pyc
- SI_Data_3_Scripts_used_in_this_study/eesa_functions/__pycache__/SanityChecks.cpython-37.pyc
- __MACOSX/SI_Data_3_Scripts_used_in_this_study/eesa_functions/__pycache__/._SanityChecks.cpython-37.pyc
- SI_Data_3_Scripts_used_in_this_study/eesa_functions/__pycache__/DirFileOperations.cpython-312.pyc
- __MACOSX/SI_Data_3_Scripts_used_in_this_study/eesa_functions/__pycache__/._DirFileOperations.cpython-312.pyc
- SI_Data_3_Scripts_used_in_this_study/eesa_functions/__pycache__/GeometricOperations.cpython-311.pyc
- __MACOSX/SI_Data_3_Scripts_used_in_this_study/eesa_functions/__pycache__/._GeometricOperations.cpython-311.pyc
- SI_Data_3_Scripts_used_in_this_study/eesa_functions/__pycache__/GeneralTextOperations.cpython-39.pyc
- __MACOSX/SI_Data_3_Scripts_used_in_this_study/eesa_functions/__pycache__/._GeneralTextOperations.cpython-39.pyc
- SI_Data_3_Scripts_used_in_this_study/eesa_functions/__pycache__/DirFileOperations.cpython-311.pyc
- __MACOSX/SI_Data_3_Scripts_used_in_this_study/eesa_functions/__pycache__/._DirFileOperations.cpython-311.pyc
- SI_Data_3_Scripts_used_in_this_study/eesa_functions/__pycache__/StatisticOperations.cpython-311.pyc
- __MACOSX/SI_Data_3_Scripts_used_in_this_study/eesa_functions/__pycache__/._StatisticOperations.cpython-311.pyc
- SI_Data_3_Scripts_used_in_this_study/eesa_functions/__pycache__/XmlFileOperations.cpython-36.pyc
- __MACOSX/SI_Data_3_Scripts_used_in_this_study/eesa_functions/__pycache__/._XmlFileOperations.cpython-36.pyc
- SI_Data_3_Scripts_used_in_this_study/eesa_functions/__pycache__/StarFileOperations.cpython-36.pyc
- __MACOSX/SI_Data_3_Scripts_used_in_this_study/eesa_functions/__pycache__/._StarFileOperations.cpython-36.pyc
- SI_Data_3_Scripts_used_in_this_study/eesa_functions/__pycache__/StarFileOperations.cpython-37.pyc
- __MACOSX/SI_Data_3_Scripts_used_in_this_study/eesa_functions/__pycache__/._StarFileOperations.cpython-37.pyc
- SI_Data_3_Scripts_used_in_this_study/eesa_functions/__pycache__/HouseKeeping.cpython-39.pyc
- __MACOSX/SI_Data_3_Scripts_used_in_this_study/eesa_functions/__pycache__/._HouseKeeping.cpython-39.pyc
- SI_Data_3_Scripts_used_in_this_study/eesa_functions/__pycache__/StatisticOperations.cpython-312.pyc
- __MACOSX/SI_Data_3_Scripts_used_in_this_study/eesa_functions/__pycache__/._StatisticOperations.cpython-312.pyc
- SI_Data_3_Scripts_used_in_this_study/eesa_functions/__pycache__/DirFileOperations.cpython-37.pyc
- __MACOSX/SI_Data_3_Scripts_used_in_this_study/eesa_functions/__pycache__/._DirFileOperations.cpython-37.pyc
- SI_Data_3_Scripts_used_in_this_study/eesa_functions/__pycache__/__init__.cpython-311.pyc
- __MACOSX/SI_Data_3_Scripts_used_in_this_study/eesa_functions/__pycache__/.___init__.cpython-311.pyc
- SI_Data_3_Scripts_used_in_this_study/eesa_functions/__pycache__/DirFileOperations.cpython-36.pyc
- __MACOSX/SI_Data_3_Scripts_used_in_this_study/eesa_functions/__pycache__/._DirFileOperations.cpython-36.pyc
- SI_Data_3_Scripts_used_in_this_study/eesa_functions/__pycache__/EmDensityOperations.cpython-39.pyc
- __MACOSX/SI_Data_3_Scripts_used_in_this_study/eesa_functions/__pycache__/._EmDensityOperations.cpython-39.pyc
