# Supplementary material for: Structurally heterogeneous ribosomes cooperate in protein synthesis in bacterial cells
Source: Nat Commun. 2025 Mar 20;16:2751. doi: 10.1038/s41467-025-57955-8 (PMC11926189; doi:10.1038/s41467-025-57955-8)
Supplement: Supplementary file 3 — Supplementary Data 1 [file 41467_2025_57955_MOESM3_ESM.zip › SI_Data_3_Scripts_used_in_this_study/NosyNeighbors.py]

#   Sophie Kopetschke
#   Pfeffer Group
#   Center for Molecular Biology
#   Im Neuenheimer Feld INF 282
#   D-69120 Heidelberg
#   13th September 2023

import os, sys, time, datetime

##################################################################
# EESA dependencies

module_location = os.path.dirname(os.path.abspath(sys.argv[0])) + str('/eesa_functions')
sys.path.append(module_location)

import HouseKeeping, SanityChecks, DirFileOperations, StarFileOperations, GeneralTextOperations, StatisticOperations, ArrayOperations

"""
*Doc Author: Sophie Kopetschke
*Doc LastChange: 13. Sept. 2023
*Doc Description: Analyzes identity of polysomal neighbour based on input header label
"""

# Check whether modules are available
if SanityChecks.check_module_access():
    print('--> EESA modules available!')
else:
    print('!! EESA Modules were not found.')
    print('')
    sys.exit()

SanityChecks.reject_python_2()

##################################################################

input1 =sys.argv[-1]
# other input defined below
script_name = 'NosyNeighbors.py'
help_flag = False

print('')
print(' NosyNeighbors.py V2')
print(' Sophie Kopetschke')
print(' Pfeffer Group')
print(' ZMBH Uni Heidelberg')
print(' 13th September 2023')
print('')

###################################################################

if input1 == 'help' or input1 == '-help' or input1 == '--help' or script_name in input1:
    help_flag = True

else:
    input2 = sys.argv[-2]

if help_flag:
    print('')
    print('You asked for help:')
    print('     This script traces particles along particle chains as calculated by StarChainer.py and evaluates')
    print('     features stored in a given header entry of neighboring particles.')
    print('     The script will provide you with a star file with all considered particles and')
    print('     the given feature of the next neighbor.')
    print('')
    print('     Output values are:')
    print('         - The respective feature of the next neighbor on a traced chain (_rlnXNeighbor).')
    print('')
    print('COMMAND:')
    print('     python /path/to/script [.star] [label] [sequence-label] [sequence-ID] [alternative links [y/n]] [min chain lengt]')
    print('OPTIONS:')
    print('     [.star]                     - processed with ConStarLation_Particles.py and StarChainer.py')
    print('     [label]                     - any label carrying information about the particles e.g _rlnStarOrigin')
    print('     [sequence-label]            - must be a label carrying a sequence of particles e.g _rlnChainSeq')
    print('     [sequence-ID]               - must be a unique global chain ID e.g. _rlnChainID')
    print('     [alternative links [y/n]    - if \"y\", alternative links are also considered')
    print('     [min chain lengt]           - all chains with a number of particles bellow this value will not be considerd')
    print('                                   this value must be an integer!')
    print('I/O:')
    print('     Input: .star')
    print('     Output: .star (Relion 3.0) + .csv containing chain-wise information')
    print('AUTHOR:')
    print('     Sophie Kopetschke')
    print('     13th September 2023')
    print('')
    sys.exit()

if input1 == 'trouble' or input1 == '-trouble':
    print('')
    print('You asked for trouble:')
    print('     - No trouble reported')
    print('')
    sys.exit()

input_star = sys.argv[-6]
input_label = sys.argv[-5]
input_Seqlabel = sys.argv[-4]
input_ChainID = sys.argv[-3]
input_alternative = sys.argv[-2]
input_minLength = sys.argv[-1]

current = os.getcwd()

HouseKeeping.make_initial_logfile_entry(sys.argv[:])

##################################################################
# Summarise input

print(' --> Summarizing input:')
print('         Particles from  ', input_star)
print('         Selected label  ', input_label)
print('         Sequence label  ', input_Seqlabel)
print('         Sequence ID     ', input_ChainID)


if input_alternative == 'y':
    print('             --> alternative links between particles will be considered')
    AlternativeFlag = True
    if int(input_minLength) < 1:
        print('!ERROR : When considering alternative links, the chain needs to be at least 1 particle long!')
        print('\t--> please repeat with a chain length of at least 1!')
        sys.exit()
elif input_alternative == 'n':
    print('             --> alternative links will not be considered')
    AlternativeFlag = False
    if int(input_minLength) < 2:
        print('!ERROR : When not considering alternative links, the chain needs to be at least 2 particles long!')
        print('\t--> please repeat with a chain length of at least 2!')
        sys.exit()
else:
    print('!ERROR: ', input_alternative, ' is not a valid option!')
    print('!\t--> please type \"y\" or \"n\"')
    sys.exit()
print('')
time.sleep(3)

##################################################################
# Checking input .star

DirFileOperations.does_file_exist(input_star)

DirFileOperations.is_star(input_star)

star_encoding = StarFileOperations.check_star_encoding(input_star)
if star_encoding != 'warp':
    print('--> Found star in ', str(star_encoding), ' format')
    print('--> This script only takes star files written by Warp! (as generated using StarChainer.py)')
    sys.exit()

# Reading in .star file

print('')
print('--> Reading in', input_star)
print('')


if '_sampling.star' in input_star or '_model.star' in input_star or '_optimiser.star' in input_star:
    print('')
    print('-->', script_name, 'takes only particle containing .star!')
    print('')
    sys.exit()

header_arr, entries_arr = StarFileOperations.read_in_entries(input_star, star_encoding)
if SanityChecks.confirm_column_number(header_arr, entries_arr) == False:
    print('!ERROR: Something is odd!')
    print('!\tThe number of labels in the header does not agree with the number of columns!')
    print('!\tPlease check the input star file!')
    sys.exit()

col_ID = StarFileOperations.return_label_column(header_arr, '_rlnGlobParticleID')[1]
entries_dict = ArrayOperations.convert_arr2dict(entries_arr, int(col_ID))

pixel_size = StarFileOperations.get_pxsize_rel3_0(header_arr, entries_arr)

##################################################################
# Error message to avoid re-processing

if not StarFileOperations.return_label_column(header_arr, input_label)[0]:
    print('!ERROR: .star has no label', input_label)
    print('')
    sys.exit()

if not StarFileOperations.return_label_column(header_arr, input_Seqlabel)[0]:
    print('!ERROR: .star has no label', input_Seqlabel)
    print('!\tMake sure your .star has been processed first using ConStarLation.py and StarChainer.py')
    print('')
    sys.exit()

if not StarFileOperations.return_label_column(header_arr, '_rlnGlobParticleID')[0]:
    print('!ERROR: .star has no label _rlnGlobParticleID')
    print('!\tMake sure your .star has been processed first using ConStarLation.py')
    print('!\tor rename the label accordingly.')
    print('')
    sys.exit()

##################################################################
# read in chain IDs and corresponding chain sequence
chainDict = {}

print ('--> Reading in values for', input_ChainID, 'and', input_Seqlabel)
if AlternativeFlag:
    print ('--> Alternative links are excluded')
print('--> only chains with a minimum length of', input_minLength, 'units are considered')

col_ChainID = StarFileOperations.return_label_column(header_arr, input_ChainID)[1]
col_ChainSeq = StarFileOperations.return_label_column(header_arr, input_Seqlabel)[1]
chainCounter = 0
for entry in entries_dict.values():
    key = int(entry[col_ChainID])
    seq = entry[col_ChainSeq]
    if key not in chainDict.keys():
        # read as list of integers
        ls = [int(x) for x in seq.strip('[]').split(',')]
        if not AlternativeFlag and ls[-1] < 0:
            ls.pop(-1)
        if len(ls) >= int(input_minLength): # only chains of given length
            chainDict[key] = ls
            chainCounter += 1

print('      Done')
print('      Read in', chainCounter, 'chains')
print('')

##################################################################
# Extracting particle ID and identity

print('--> Extracting states defined by', input_label)

# Find columns in star
col_Identity = StarFileOperations.return_label_column(header_arr, input_label)[1]

# generate list of all potential states
hist_identity = []
statePercentages = []
for list1 in entries_dict.values():
    Identity_self = list1[col_Identity]
    if Identity_self not in hist_identity:
        hist_identity.append(Identity_self)
        statePercentages.append([])

print('     Done')
print('')

##################################################################
# generate output array for chain.star
print('--> Tracing', input_label, 'along', input_Seqlabel)

# Find columns in star
TomoName = '_rlnMicrographName'
col_TomoName = StarFileOperations.return_label_column(header_arr, TomoName)[1]

chainArray = [] #[[chainID, micrograph, percentage state1, percentage state 2, ..., [sequence of states],[sequence length]]
for key2, list2 in chainDict.items():
    chain = [None, None] #[chainID, Tomogram]
    sequence = []
    chain[0] = str(key2)
    n = 0
    while n < len(list2):
        ID = list2[n]
        if list2[n] < 0:
            ID = list2[n] * -1
        Identity = entries_dict[str(ID)][col_Identity]
        sequence.append(str(Identity))

        # Add micrograph to chain array and check if only one micrograph per chain
        Tomo = entries_dict[str(ID)][col_TomoName]
        if chain[1] == None:
            chain[1] = str(Tomo)
        elif chain[1] != Tomo:
            print('--> Error detected: Chain ', key2, ' appears to stretch over more than one tomogram')
            print('--> Chain ', key2, ' carries particles from ', chain[1], ' and ', Tomo)
            sys.exit()

        # Check identity of next neighbor
        if n < (len(list2) - 1):
            ID_next = list2[n + 1]
            if AlternativeFlag and ID_next < 0:
                ID_next = ID_next * -1
            Identity_next = entries_dict[str(ID_next)][col_Identity]
            entries_dict[str(ID)].append(Identity_next)
        elif n == (len(list2) - 1):
            if not AlternativeFlag:
                entries_dict[str(ID)].append(-1)

        n += 1

    i = 0
    while i < len(hist_identity):
        total = sequence.count(hist_identity[i])
        percentage = round(float(total)/float(len(sequence)), 5)
        chain.append(str(percentage))
        statePercentages[i].append(percentage)
        i += 1

    chain.append(str('-'.join(sequence)))
    chain.append(str(len(sequence)))
    chainArray.append(chain)

print ('     Done')
print ('')

# Calculate average appearance of each state in traced chains
print('Average appearance of states in considered chains:')
j = 0
l = len(hist_identity)
while j < len(hist_identity):
    average = round((sum(statePercentages[j])/len(statePercentages[j])), 5)
    print ('\t', hist_identity[j], '\t\t', str(average*100), ' %')
    j += 1

print ('')

##################################################################
# exclude all particles not in considered chains
print ('--> excluding all particles outside the considered chains')
exclude_keys = []
for key3, list3 in entries_dict.items():
    if len(header_arr) == len(list3):
        exclude_keys.append(key3)
for key in exclude_keys:
    entries_dict.pop(key)

print ('-->', len(entries_dict), 'particles maintained')
print ('')

##################################################################
# write chain csv
print ('--> Writing chain.csv')

chainCSV = input_star.replace('.star', str('_chain.csv'))
DirFileOperations.delete_existing(chainCSV)

# Write header
header_line = [str(input_ChainID), str(TomoName)]
for state in hist_identity:
    stateHeader = 'Percentage_' + str(state)
    header_line.append(stateHeader)

sequence_header = str(input_label) + '_sequence,sequence_length\n'
header_line.append(sequence_header)
header_line = ','.join(header_line)
GeneralTextOperations.write_simple_output(header_line, chainCSV)

# write actual entries
for chain in chainArray:
    chain_line = str(','.join(chain) + '\n')
    GeneralTextOperations.write_simple_output(chain_line, chainCSV)

print ('--> .csv written to ', chainCSV)
print ('')

##################################################################
# write star with all particles included in traced chains in Relion 3.0

entries_out_arr = ArrayOperations.convert_arr2dict(entries_dict, int(col_ID))

output_name = input_star.replace('.star', str('_Chained.star'))
DirFileOperations.delete_existing(output_name)

new_header = str(input_label) +'Neighbor'
header_arr.append([new_header, len(header_arr) + 1])
print ('--> Information about neighbors stored in', new_header)

StarFileOperations.write_star_relion3_0(header_arr, entries_out_arr, output_name)

HouseKeeping.make_standard_logfile_entry('Finished successfully')
HouseKeeping.make_standard_logfile_entry('\n')

sys.exit()
