# Supplementary material for: Structurally heterogeneous ribosomes cooperate in protein synthesis in bacterial cells
Source: Nat Commun. 2025 Mar 20;16:2751. doi: 10.1038/s41467-025-57955-8 (PMC11926189; doi:10.1038/s41467-025-57955-8)
Supplement: Supplementary file 3 — Supplementary Data 1 [file 41467_2025_57955_MOESM3_ESM.zip › SI_Data_3_Scripts_used_in_this_study/mRNA-Exit-Entry.cmm]

<marker_set name="marker set 2">
<marker id="1" x="267.92" y="179.44" z="267.8" r="1" g="0.5" b="0" radius="1"/>
<marker id="2" x="217.49" y="188.03" z="320.81" r="1" g="0.5" b="0" radius="1"/>
</marker_set>
