# Supplementary material for: Structurally heterogeneous ribosomes cooperate in protein synthesis in bacterial cells
Source: Nat Commun. 2025 Mar 20;16:2751. doi: 10.1038/s41467-025-57955-8 (PMC11926189; doi:10.1038/s41467-025-57955-8)
Supplement: Supplementary file 3 — Supplementary Data 1 [file 41467_2025_57955_MOESM3_ESM.zip › SI_Data_3_Scripts_used_in_this_study/ConStarLation_Particles.py]

#   Sebastian Filbeck, Sophie Kopetschke
#   Pfeffer Group
#   Center for Molecular Biology
#   Im Neuenheimer Feld INF 282
#   D-69120 Heidelberg
#   7th October 2023

import os, sys, time, datetime

##################################################################
# EESA dependencies

module_location = os.path.dirname(os.path.abspath(sys.argv[0])) + str('/eesa_functions')
sys.path.append(module_location)

import HouseKeeping, SanityChecks, DirFileOperations, StarFileOperations, GeneralTextOperations, StatisticOperations, CmmFileOperations, GeometricOperations, PromptArt, ArrayOperations

"""
*Doc Author: Sebastian Filbeck, Sophie Kopetschke
*Doc LastChange: 07. Oct. 2023
*Doc Description: Runs a proximity analysis using two vectors defined within the reference box
"""

# Check whether modules are available
if SanityChecks.check_module_access():
    print('--> EESA modules available!')
else:
    print('!! EESA Modules were not found.')
    print('')
    sys.exit()

SanityChecks.check_transforms3D()

#####################################################################################################################

input1 = sys.argv[-1]
# other input defined below
script_name = 'ConStarLation_Particles.py'
help_flag = False

print('')
print(' ConStarLation_Particles.py V2')
print(' Sebastian Filbeck, Sophie Kopetschke')
print(' Pfeffer Group')
print(' ZMBH Uni Heidelberg')
print(' 7th Oct 2023')
print('')

#####################################################################################################################

if input1 == 'help' or input1 == '-help' or input1 == '--help' or script_name in input1:
    help_flag = True

else:
    input2 = sys.argv[-2]

if help_flag:
    print('')
    print('You asked for help:')
    print('     This script splits up the particles in regard to their tomogram of origin and runs a')
    print('     proximity analysis restricted to two vectors defined within the reference box. These vectors should')
    print('     point at each other within the original tomogram. The vectors relative to the reference are computed')
    print('     as follows: X,Y,Z(Marker1) - 0.5 * Box size and X,Y,Z(Marker2) - 0.5 * Box size.')
    print('     Alternatively, the proximity analysis can be based on the subtomograms centers of mass.')
    print('     Before running the analysis, the script will assign a global particle ID to every entry in the .star.')
    print('')
    print('     If you use this script for SPA data please make sure, to set the px-size in the .star accord. to')
    print('     the extraction coordinates; respect. the acquisition px size!')
    print('')
    print('     Output values are:')
    print('         - An assigned Global Particle ID (_rlnGlobParticleID).')
    print('         - The respective distance between the centers of the reference (_rlnDistToClosestIDAngst).')
    print('         - The closest neighbour (_rlnClosestID).')
    print('')
    print('     The gathered information will be saved in the output .star and can be traced using StarChainer.py')
    print('     Particles that are not in proximity to other particles will be marked with -1 for all entries')
    print('     and can be excluded from the .star')
    print('COMMAND:')
    print('     python /path/to/script [.star] [.cmm / header_entry] [box_size] [px size-search range] [shiftedORorigin] [vector ext. fac.]')
    print('OPTIONS:')
    print('     [.star]                 - Any _particle.star containing particles in Relion 3.1 convention')
    print('     [.cmm/header_entry]     - If the same set of markers should be applied for all particles provide a .cmm')
    print('                                     containing 2 markers')
    print('                             - If different particle classes require different sets of markers')
    print('                                     provide a header entry by which the individual classes can be identified')
    print('                                     you will be asked to provide one .cmm per class later on')
    print('     [box_size]              - Box size of the reference in which the markers were placed')
    print('     [px size-search range]  - Px size of the reference in which markers were set.')
    print('                             - Search range in which the script looks for potential neighbouring')
    print('                               particles in Angstroem. The smaller the faster the computations')
    print('     [shiftedORorigin]       - Defines coordinate input from .star')
    print('     [vector ext. fac.]      - Factor by which the vector is extended. For no extension set it to 1.0')
    print('I/O:')
    print('     Input: .star (Relion 3.1 - shifts must be in Angstroem)')
    print('     Output: .star (Relion 3.0)')
    print('DOWN STREAM:')
    print('     StarChainer.py  - trace particles linearly based on this proximity analysis.')
    print('AUTHOR:')
    print('     Sebastian Filbeck, Sophie Kopetschke')
    print('     7th Oct 2023')
    print('')
    sys.exit()

if input1 == 'trouble' or input1 == '-trouble':
    print('')
    print('You asked for trouble:')
    print('     - If binned SPA data is used make sure, that the pixel size in the .star matches the coordinates px size')
    print('')
    sys.exit()

input_star = sys.argv[-6]
input_marker = sys.argv[-5]
box_size = int(sys.argv[-4])
input_reference_px = float(sys.argv[-3].split('-')[-2])
input_range = float(sys.argv[-3].split('-')[-1])
input_option = sys.argv[-2]
input_vector_extend = float(sys.argv[-1])

current = os.getcwd()
HouseKeeping.make_initial_logfile_entry(sys.argv[:])

##################################################################
# Check input options

if input_option == 'shifted':
    shift_flag = True

elif input_option == 'origin':
    shift_flag = False
    pass
else:
    print()
    print('!ERROR')
    print('!\t' + input_option + ' is not a valid option!')
    print('!\tPlease read the help section.')
    print('')
    sys.exit()

vector_based = True
if input_marker == 'none':
    vector_based = False

if input_marker.endswith('.cmm'):
    multipleMarkers_Flag = False
elif input_marker.startswith('_rln'):
    multipleMarkers_Flag = True
else:
    print('!ERROR')
    print('!\t' + input_marker + 'is not a valid option!')
    print('!\tPlease provide a marker (.cmm) file or a header entry starting with \'_rln\'')
    sys.exit()

##################################################################
# Summarise input

print('--> Summarizing input:')
print('         Particles from   ' + input_star)
print('         Coordinates are  ' + input_option)
print('         Reference PxSize ' + str(input_reference_px))
print('         Box size         ' + str(box_size))
if multipleMarkers_Flag:
    print('         Marker file will be provided individually for each entry in ' + input_marker)
else:
    print('         Marker file      ' + input_marker)
print('         Search Range (A) ' + str(input_range))
print('         Vector extension ' + str(input_vector_extend))
print('')
time.sleep(3)

##################################################################
colours={} #Dictionary containing colours in the format 'colur': r, g, b
colours['white'] = [1,1,1]
colours['yellow'] = [1,1,0]
colours['red'] = [1,0,0]
colours['pink'] = [1,0,1]
colours['blue'] = [0,0,1]
colours['green'] = [0,1,0]
colours['cyan'] = [0,1,1]
colours['light blue'] = [0.5,0.5,1]
colours['light red'] = [1,0.5,0.5]
colours['light green'] = [0.5,1,0.5]

colour_keys = ['yellow', 'red', 'pink', 'blue', 'green', 'cyan', 'white', 'light red', 'light blue', 'light green']
##################################################################

# Reading in .star file
print('--> Reading in ', input_star)

DirFileOperations.does_file_exist(input_star)
if not DirFileOperations.is_star(input_star):
    sys.exit()

StarFileOperations.is_data_star(input_star)
star_encoding = StarFileOperations.check_star_encoding(input_star)
if star_encoding != 'rel3_1' and star_encoding != 'rel4_0':
    print('!ERROR:')
    print('\tThis script requires a star file written in relion 3.1 or 4.0 conventions!')
    print('\tPlease consider converting the input file using StarCrobat.py')
    sys.exit()

optics_header, optics_entries = StarFileOperations.read_in_opticgroups(input_star)
px_size = StarFileOperations.get_pxsize_rel3_1(optics_header, optics_entries)

print('')
print('\t Pixel size used to scale coordinates is ' + str(px_size) + '\n')

if input_reference_px != px_size:
    print('!WARNING: The input pixel size does not equal the pixel size encoded in the input star file!')
    print('!\tYour input was: ', input_reference_px, 'A/px')
    print('!\tThe pixel size encoded in the input star file is ', px_size, ' A/px')
    time.sleep(3)

header_arr, entries_arr = StarFileOperations.read_in_entries(input_star, star_encoding)

# Sanity Check
if SanityChecks.confirm_column_number(header_arr, entries_arr) == False:
    print('!ERROR: Something is odd!')
    print('!\tThe number of labels in the header does not agree with the number of columns!')
    print('!\tPlease check the input star file!')
    sys.exit()

##################################################################
# Error message to avoid re-processing

if  StarFileOperations.return_label_column(header_arr, '_rlnClosestID')[0]:
    print('--> .star was already processed using ' + script_name)
    print('     Please remove the respective results columns first')
    print('     or rename the respective labels!')
    print('')
    sys.exit()

if not StarFileOperations.return_label_column(header_arr, '_rlnAngleRot')[0] and vector_based:
    print('!ERROR: star does not contain rotations for entries.')
    print('!\tMost likely it was not processed properly yet!')
    print('')
    sys.exit()

##################################################################
# Rading in tomograms

column_name = '_rlnMicrographName'

if star_encoding == 'rel4_0':
    column_name = '_rlnTomoName'

histo_array = list(set(StarFileOperations.collect_values_from_spec_label(column_name, header_arr, entries_arr)))
histo_array.sort()
##################################################################
# Calculating vectors
cmm_files = {}

# Collect marker files for any given class
if multipleMarkers_Flag:
    print('--> Reading values for ' + input_marker)
    classes = []
    class_col = StarFileOperations.return_label_column(header_arr, input_marker)[1]
    for x in range(len(entries_arr)):
        c = entries_arr[x][class_col]
        if not c in classes:
            classes.append(c)
    print('--> found ' + str(len(classes)) + ' classes:')
    for c in classes:
        print('\t' + c)
    time.sleep(5)

# collect marker files:
    print('')
    for c in classes:
        cmmFile = input('Please provide the path to the marker set for class ' + str(c) + ': ')
        if cmmFile.endswith('.cmm'):
            DirFileOperations.does_file_exist(cmmFile)
            print('--> ' + cmmFile + ' will be used for particles of the class ' + c)
            print('')
            cmm_files[c] = cmmFile
            HouseKeeping.make_standard_logfile_entry('.cmm for class ' + str(c) + ' ' + str(cmmFile))
        else:
            print(cmmFile + ' does not seem to be a marker file!')
            cmmFile = input('Please try again: ')
            if cmmFile.endswith('.cmm'):
                DirFileOperations.does_file_exist(cmmFile)
                cmm_files[c] = cmmFile
                HouseKeeping.make_standard_logfile_entry('.cmm for class ' + str(c) + '\t' + str(cmmFile))
            else:
                PromptArt.not_again()
                sys.exit()

else:
    cmm_files['..'] = input_marker
    classes = ['..']

# Define marker colours for each class:
i = 0
class_colours = {}
while i < len(classes):
    colour = colours[colour_keys[i]]
    colour.append(str(colour_keys[i]))
    class_colours[classes[i]] = colour
    i = i + 1

vec_dict = {} # Dictionary of the format {'class': [vector1], len_vec1, [vector2], len_vec2}

if vector_based:
    for key in cmm_files.keys():
        if len(cmm_files.keys()) == 1:
            print('--> Calculating initial vectors with reference box')
        else:
            print('--> Calculating vectors for class ' + key)
            print('\t--> reading in ' + cmm_files[key])

        marker_entries, marker_links, marker_header = CmmFileOperations.read_cmm(cmm_files[key])

        if len(marker_entries) != 2:
            print('--> Marker file has an incorrect number of vectors. Found ' + str(len(marker_entries)) + ' entries.')
            print('    Two entries needed!')
            print('')
            sys.exit()
        else:
            print(' -> Calculating vectors in px using a px size of ' + str(input_reference_px))
            print('         ... and applying a extension factor of ' + str(input_vector_extend))
            cmm_xCol = 3
            cmm_yCol = 5
            cmm_zCol = 7

            coords = CmmFileOperations.cmm_get_coordinates(marker_entries)

            vector1 = GeometricOperations.calcualte_vector_inAngstroem(coords[0][0], coords[0][1], coords[0][2], box_size, input_reference_px)
            vector1 = [i * input_vector_extend for i in vector1]
            vector2 = GeometricOperations.calcualte_vector_inAngstroem(coords[1][0], coords[1][1], coords[1][2], box_size, input_reference_px)
            vector2 = [i * input_vector_extend for i in vector2]

            vector1_length = GeometricOperations.compute_single_vector_length(vector1[0], vector1[1], vector1[2])
            vector2_length = GeometricOperations.compute_single_vector_length(vector2[0], vector2[1], vector2[2])

            v = [vector1, vector1_length, vector2, vector2_length]
            vec_dict[key] = v

            print('\t--> Vector1 in X,Y,Z (in A) ', str(round(vector1[0], 4)), ' ', str(round(vector1[1], 4)), ' ', str(round(vector1[2], 4)))
            print('\t    Vector length is ' + str(round(vector1_length, 4)) + ' A or ' + str(round(vector1_length/input_reference_px, 4)) + ' px')
            print('\t--> Vector2 in X,Y,Z (in A) '+  str(round(vector2[0], 4)) + ' ' + str(round(vector2[1], 4)) + ' ' + str(round(vector2[2], 4)))
            print('\t    Vector length is ' + str(round(vector2_length, 4)) + ' A or ' + str(round(vector2_length/input_reference_px, 4)) + ' px')
            print('')


            if multipleMarkers_Flag:
                HouseKeeping.make_standard_logfile_entry('Class ' + key + ': Vector1 in X,Y,Z (in A) ' + str(vector1[0]) + str(vector1[1]) + str(vector1[2]) + ' // Length:' +
                      str(vector1_length) + ' A. ' + str(vector1_length/input_reference_px) + ' px')
                HouseKeeping.make_standard_logfile_entry('Class ' + key + ': Vector2 in X,Y,Z (in A) ' + str(vector2[0]) + str(vector2[1]) + str(vector2[2]) + ' // Length:' +
                      str(vector2_length) + ' A. ' + str(vector2_length/input_reference_px) + ' px')
            else:
                HouseKeeping.make_standard_logfile_entry('Vector1 in X,Y,Z (in A) ' + str(vector1[0]) + str(vector1[1]) + str(vector1[2]) + ' // Length:' +
                          str(vector1_length) + ' A. ' + str(vector1_length/input_reference_px) + ' px')
                HouseKeeping.make_standard_logfile_entry('Vector2 in X,Y,Z (in A) ' + str(vector2[0]) + str(vector2[1]) + str(vector2[2]) + ' // Length:' +
                          str(vector2_length) + ' A. ' + str(vector2_length/input_reference_px) + ' px')

##################################################################
# Assigning particle IDs

if not StarFileOperations.return_label_column(header_arr, '_rlnGlobParticleID')[0]:
    print('--> Assigning an ID to every particle')

    for cc in range(len(entries_arr)):
        entries_arr[cc].extend([str(cc)])

    col_ParticleID = len(entries_arr[1]) - 1
    print('     Done.')

else:
    col_ParticleID = StarFileOperations.return_label_column(header_arr, '_rlnGlobParticleID')[1]
    print('--> Found _rlnGlobParticleID in .star at #' + str(col_ParticleID))
print('')

# Convert entries to dict to navigate via ID
entries_dict = ArrayOperations.convert_arr2dict(entries_arr, col_ParticleID)

##################################################################
# Extracting particle positions

print('--> Extracting particle positions and finding closest particle')
if shift_flag:
    print('\ttaking the shift into consideration')
print('')

zcoord_flag = False

col_OriginX = StarFileOperations.return_label_column(header_arr, '_rlnCoordinateX')[1]
col_OriginY = StarFileOperations.return_label_column(header_arr, '_rlnCoordinateY')[1]
if StarFileOperations.return_label_column(header_arr, '_rlnCoordinateZ')[0]:
    col_OriginZ = StarFileOperations.return_label_column(header_arr, '_rlnCoordinateZ')[1]
    zcoord_flag = True

shiftX_col = StarFileOperations.return_label_column(header_arr, '_rlnOriginXAngst')[1]
shiftY_col = StarFileOperations.return_label_column(header_arr, '_rlnOriginYAngst')[1]
if zcoord_flag:
    shiftZ_col = StarFileOperations.return_label_column(header_arr, '_rlnOriginZAngst')[1]

col_Rot = StarFileOperations.return_label_column(header_arr, '_rlnAngleRot')[1]
col_Tilt = StarFileOperations.return_label_column(header_arr, '_rlnAngleTilt')[1]
col_Psi = StarFileOperations.return_label_column(header_arr, '_rlnAnglePsi')[1]

comp_xPos = 0
comp_yPos = 1
comp_zPos = 2
comp_ID = 3
comp_xOrig = 4
comp_yOrig = 5
comp_zOrig = 6
comp_class = 7

label_col = StarFileOperations.return_label_column(header_arr, column_name)[1]

# Make direktory for marker files of rotated vectors
star_directory = '/'.join(input_star.split('/')[:-1])
marker_directory = str(star_directory) + '/RotatedVectors/'

for a in range(len(histo_array)):

    if vector_based:
        print('\t--> Calculating vectors for entries in ' + histo_array[a])
    else:
        print('\t--> Extracting coordinates for entries in ' + histo_array[a])

    comp_entries1 = []
    comp_entries2 = []
    success_counter = 0

    ################################
    # Extract coordinates only for that tomo
    for c in entries_dict.keys():

        if str(histo_array[a]) == str(entries_dict[c][label_col]):

            particle_ID = entries_dict[c][col_ParticleID]

            if vector_based:
                # Change to relion convention
                rot_angle = float(entries_dict[c][col_Rot]) * -1
                tilt_angle = float(entries_dict[c][col_Tilt]) * -1
                psi_angle = float(entries_dict[c][col_Psi]) * -1

            # origin in A
            x_position = float(entries_dict[c][col_OriginX]) * px_size
            y_position = float(entries_dict[c][col_OriginY]) * px_size
            if zcoord_flag:
                z_position = float(entries_dict[c][col_OriginZ]) * px_size
            else:
                z_position = 0

            if shift_flag:
                # in A
                x_position = x_position - (float(entries_dict[c][shiftX_col]))
                y_position = y_position - (float(entries_dict[c][shiftY_col]))
                if zcoord_flag:
                    z_position = z_position - (float(entries_dict[c][shiftZ_col]))

            # Feed into half set arrays
            if vector_based:
                if multipleMarkers_Flag:
                    Class = entries_dict[c][class_col]
                    vector1 = vec_dict[Class][0]
                    vector2 = vec_dict[Class][2]
                else:
                    Class = '..'

                x_rotVec1, y_rotVec1, z_rotVec1 = GeometricOperations.zyz2mat_rotVector(rot_angle, tilt_angle, psi_angle, vector1)
                x_rotVec2, y_rotVec2, z_rotVec2 = GeometricOperations.zyz2mat_rotVector(rot_angle, tilt_angle, psi_angle, vector2)

                comp_entries1.append([x_position + x_rotVec1, y_position + y_rotVec1, z_position + z_rotVec1, particle_ID, x_position, y_position, z_position, Class])
                comp_entries2.append([x_position + x_rotVec2, y_position + y_rotVec2, z_position + z_rotVec2, particle_ID, x_position, y_position, z_position, Class])
            else:
                comp_entries1.append([x_position, y_position, z_position, particle_ID, x_position, y_position, z_position])
                comp_entries2.append([x_position, y_position, z_position, particle_ID, x_position, y_position, z_position])

    print('             ...found ' + str(len(comp_entries1)) + ' entries')

##################################################################

    print('\t--> Writing vectors to marker files in ' + marker_directory)

    # Create file names and remove existing
    DirFileOperations.ensure_dir(marker_directory)
    name_entries1 = str('Vector1_' + histo_array[a])
    name_entries2 = str('Vector2_' + histo_array[a])
    name_center = str('Center_' + histo_array[a])

    output_entries1 = marker_directory + name_entries1 + '.cmm'
    output_entries2 = marker_directory + name_entries2 + '.cmm'
    output_center = marker_directory + name_center + '.cmm'

    DirFileOperations.delete_existing(output_entries1)
    DirFileOperations.delete_existing(output_entries2)
    DirFileOperations.delete_existing(output_center)

    # Open marker files
    GeneralTextOperations.write_simple_output(str('<marker_set name="' + name_entries1 + '">' + str('\n')), output_entries1)
    GeneralTextOperations.write_simple_output(str('<marker_set name="' + name_entries2 + '">' + str('\n')), output_entries2)
    GeneralTextOperations.write_simple_output(str('<marker_set name="' + name_center + '">' + str('\n')), output_center)

    # Paste entries in Angstroem
    for aa in range(len(comp_entries1)):
        marker_colour = class_colours[comp_entries1[aa][comp_class]]
        marker_line_colour = str(' " r="' + str(marker_colour[0]) + '" g="' + str(marker_colour[1]) + '" b="' + str(marker_colour[2]) + '" radius="40.00"/>')
        marker_line_entries1 = str('<marker id="' + str(comp_entries1[aa][comp_ID]) + '" x="' + str(comp_entries1[aa][comp_xPos])
                                     + '" y="' + str(comp_entries1[aa][comp_yPos]) + '" z="' + str(comp_entries1[aa][comp_zPos]) +
                                     marker_line_colour + str('\n'))
        marker_line_entries2 = str('<marker id="' + str(comp_entries1[aa][comp_ID]) + '" x="' + str(comp_entries2[aa][comp_xPos])
                                     + '" y="' + str(comp_entries2[aa][comp_yPos]) + '" z="' + str(comp_entries2[aa][comp_zPos]) +
                                     marker_line_colour + str('\n'))
        marker_line_center = str('<marker id="' + str(comp_entries1[aa][comp_ID]) + '" x="' + str(float(comp_entries2[aa][comp_xOrig]))
                                     + '" y="' + str(float(comp_entries2[aa][comp_yOrig])) + '" z="' + str(float(comp_entries2[aa][comp_zOrig])) +
                                     '" r="0.5" g="0.5" b="0.5" radius="40.00"/>' + str('\n'))

        GeneralTextOperations.write_simple_output(marker_line_entries1, output_entries1)
        GeneralTextOperations.write_simple_output(marker_line_entries2, output_entries2)
        GeneralTextOperations.write_simple_output(marker_line_center, output_center)

    # Close marker files
    GeneralTextOperations.write_simple_output(str('</marker_set>' + str('\n')), output_entries1)
    GeneralTextOperations.write_simple_output(str('</marker_set>' + str('\n')), output_entries2)
    GeneralTextOperations.write_simple_output(str('</marker_set>' + str('\n')), output_center)
    print('\t\tDone')

    ##################################################################
    # search within range and calculate vectors
    print('\t--> Looking for closest neighbour...')

    for e in range(len(comp_entries1)):

        search_range = input_range
        act_min_dist = search_range
        closest_entry = 0

        xMin_search = comp_entries1[e][comp_xPos] - search_range
        xMax_search = comp_entries1[e][comp_xPos] + search_range

        yMin_search = comp_entries1[e][comp_yPos] - search_range
        yMax_search = comp_entries1[e][comp_yPos] + search_range

        zMin_search = comp_entries1[e][comp_zPos] - search_range
        zMax_search = comp_entries1[e][comp_zPos] + search_range

        ######

        for g in range(len(comp_entries2)):

            if g == e:
                pass
            else:
                if float(comp_entries2[g][comp_xPos]) > xMin_search and float(comp_entries2[g][comp_xPos]) < xMax_search:
                    if float(comp_entries2[g][comp_yPos]) > yMin_search and float(comp_entries2[g][comp_yPos]) < yMax_search:
                        if float(comp_entries2[g][comp_zPos]) > zMin_search and float(comp_entries2[g][comp_zPos]) < zMax_search:

                            x_dif = comp_entries1[e][comp_xPos] - comp_entries2[g][comp_xPos]
                            y_dif = comp_entries1[e][comp_yPos] - comp_entries2[g][comp_yPos]
                            z_dif = comp_entries1[e][comp_zPos] - comp_entries2[g][comp_zPos]

                            shift_vector = ((x_dif ** 2) + (y_dif ** 2) + (z_dif ** 2)) ** 0.5

                            if shift_vector < act_min_dist:
                                act_min_dist = shift_vector
                                closest_entry = g

        if act_min_dist < search_range:
            success_counter += 1

            x_dif = comp_entries1[e][comp_xPos] - comp_entries2[closest_entry][comp_xPos]
            y_dif = comp_entries1[e][comp_yPos] - comp_entries2[closest_entry][comp_yPos]
            z_dif = comp_entries1[e][comp_zPos] - comp_entries2[closest_entry][comp_zPos]

            act_min_dist_boxCenter = float((((x_dif ** 2) + (y_dif ** 2) + (z_dif ** 2)) ** 0.5))
            closest_ID = comp_entries2[closest_entry][comp_ID]

        else:
            closest_ID = '-1'
            act_min_dist_boxCenter = -1.0

        # Add values to entries
        entries_dict[comp_entries1[e][comp_ID]].extend([round(act_min_dist_boxCenter, 4)])
        entries_dict[comp_entries1[e][comp_ID]].extend([closest_ID])


    if success_counter < (len(comp_entries1) / 10):
        print('!WARNING: Could only find ' + str(success_counter) + ' particles in close proximity.')
    else:
        print('\tFound ' + str(success_counter) + ' particles in close proximity. That is ' + str(round((float(success_counter) / float(len(comp_entries1))), 2) * 100) + '%')

    print('\tDone')
    print('')
    HouseKeeping.make_standard_logfile_entry(str(histo_array[a][0]) + ': ' + str(round((float(success_counter) / float(len(comp_entries1))), 2) * 100) + '% in defined proximity')

col_ParticleID = len(header_arr) + 1
col_ActMinDist = len(header_arr) + 2
col_ClosestID = len(header_arr) + 3

# Colour code:
print('\tColour code for written marker files:')
HouseKeeping.make_standard_logfile_entry('Colour code for marker files:')
for c in classes:
    print('\t\t-' + str(c) + ':    ' + str(class_colours[c][-1]))
    HouseKeeping.make_standard_logfile_entry('         -' + str(c) + ':    ' + str(class_colours[c][-1]))
print('')
time.sleep(5)

if not StarFileOperations.return_label_column(header_arr, '_rlnGlobParticleID')[0]:
    header_arr.append(['_rlnGlobParticleID', col_ParticleID])
header_arr.append(['_rlnDistToClosestIDAngst', col_ActMinDist])
header_arr.append(['_rlnClosestID', col_ClosestID])

##################################################################
# Collecting Data for Histogram
# Preparing Histogram

entries_arr = ArrayOperations.convert_arr2dict(entries_dict, col_ParticleID)
StatisticOperations.prompt_histogram_commandline('_rlnDistToClosestIDAngst', header_arr, entries_arr, 'Distribution of SHORTEST DISTANCE (Angst) to next particle:')

#####################################################################################
# Write .star in Relion 3.0

output_name = input_star.replace('.star', str('_ProxPart.star'))
DirFileOperations.delete_existing(output_name)

header_out, entries_out = StarFileOperations.convert2relion3_0(optics_header, optics_entries, header_arr, entries_arr)
StarFileOperations.write_star_relion3_0(header_out, entries_out, output_name)

##################################################################

print('')
print('------> FIN <------')
print('')

HouseKeeping.make_standard_logfile_entry('Finished successfully! \n')

sys.exit()
