# Supplementary material for: Structurally heterogeneous ribosomes cooperate in protein synthesis in bacterial cells
Source: Nat Commun. 2025 Mar 20;16:2751. doi: 10.1038/s41467-025-57955-8 (PMC11926189; doi:10.1038/s41467-025-57955-8)
Supplement: Supplementary file 3 — Supplementary Data 1 [file 41467_2025_57955_MOESM3_ESM.zip › SI_Data_3_Scripts_used_in_this_study/example.star]

# version 30001 
 
 data_optics 
 
 loop_ 
_rlnOpticsGroup #1
_rlnOpticsGroupName #2
_rlnImagePixelSize #3
_rlnImageDimensionality #4
_rlnSphericalAberration #5
_rlnVoltage #6
1	opticsGroup1	2.589	3	2.7	300	

# version 30001 
 
 data_particles 
 
 loop_ 
_rlnCoordinateX #1
_rlnCoordinateY #2
_rlnCoordinateZ #3
_rlnAngleRot #4
_rlnAngleTilt #5
_rlnAnglePsi #6
_rlnImageName #7
_rlnCtfImage #8
_rlnRandomSubset #9
_rlnMicrographName #10
_rlnGroupNumber #11
_rlnClassNumber #12
_rlnNormCorrection #13
_rlnLogLikeliContribution #14
_rlnMaxValueProbDistribution #15
_rlnNrOfSignificantSamples #16
_rlnOriginXAngst #17
_rlnOriginYAngst #18
_rlnOriginZAngst #19
_rlnMagnification #20
_rlnDetectorPixelSize #21
_rlnOpticsGroup #22
3245.253	1547.089	1317.022	-173.9842	129.5338	-133.672	subtomo_ctrl2/urativorans_ctrl2_09/urativorans_ctrl2_09_Bulk70S_0000000_2.59A.mrc	subtomo_ctrl2/urativorans_ctrl2_09/urativorans_ctrl2_09_Bulk70S_0000000_ctf_2.59A.mrc	2	urativorans_ctrl2_09	8	1	1	4.82E+06	1	1	0.0	0.0	0.0	10000	2.589	1
3348.317	1649.64	1118.427	14.06619	56.76742	92.80779	subtomo_ctrl2/urativorans_ctrl2_09/urativorans_ctrl2_09_Bulk70S_0000074_2.59A.mrc	subtomo_ctrl2/urativorans_ctrl2_09/urativorans_ctrl2_09_Bulk70S_0000074_ctf_2.59A.mrc	2	urativorans_ctrl2_09	8	1	1	4.82E+06	0.855108	2	0.0	0.0	0.0	10000	2.589	1
3057.73	1500.994	1162.227	-21.96045	78.15051	-94.60249	subtomo_ctrl2/urativorans_ctrl2_09/urativorans_ctrl2_09_Bulk70S_0000400_2.59A.mrc	subtomo_ctrl2/urativorans_ctrl2_09/urativorans_ctrl2_09_Bulk70S_0000400_ctf_2.59A.mrc	2	urativorans_ctrl2_09	8	1	1	4.82E+06	0.999713	1	0.0	0.0	0.0	10000	2.589	1
3108.872	1435.228	1255.944	133.7063	88.06176	123.8045	subtomo_ctrl2/urativorans_ctrl2_09/urativorans_ctrl2_09_Bulk70S_0000422_2.59A.mrc	subtomo_ctrl2/urativorans_ctrl2_09/urativorans_ctrl2_09_Bulk70S_0000422_ctf_2.59A.mrc	2	urativorans_ctrl2_09	8	2	1	4.82E+06	0.996725	2	0.0	0.0	0.0	10000	2.589	1
2961.536	1457.028	1249.121	50.31928	95.13393	-167.6895	subtomo_ctrl2/urativorans_ctrl2_09/urativorans_ctrl2_09_Bulk70S_0000545_2.59A.mrc	subtomo_ctrl2/urativorans_ctrl2_09/urativorans_ctrl2_09_Bulk70S_0000545_ctf_2.59A.mrc	2	urativorans_ctrl2_09	8	2	1	4.82E+06	1	1	0.0	0.0	0.0	10000	2.589	1
3120.533	1516.353	1309.102	-68.53148	114.9821	148.1388	subtomo_ctrl2/urativorans_ctrl2_09/urativorans_ctrl2_09_Bulk70S_0000551_2.59A.mrc	subtomo_ctrl2/urativorans_ctrl2_09/urativorans_ctrl2_09_Bulk70S_0000551_ctf_2.59A.mrc	1	urativorans_ctrl2_09	8	1	1	4.82E+06	1	1	0.0	0.0	0.0	10000	2.589	1
3312.398	1798.073	1160.787	-37.72717	64.66197	123.1762	subtomo_ctrl2/urativorans_ctrl2_09/urativorans_ctrl2_09_Bulk70S_0000799_2.59A.mrc	subtomo_ctrl2/urativorans_ctrl2_09/urativorans_ctrl2_09_Bulk70S_0000799_ctf_2.59A.mrc	2	urativorans_ctrl2_09	8	1	1	4.82E+06	1	1	0.0	0.0	0.0	10000	2.589	1
3309.267	1472.752	1247.786	61.77021	97.61272	111.7134	subtomo_ctrl2/urativorans_ctrl2_09/urativorans_ctrl2_09_Bulk70S_0000843_2.59A.mrc	subtomo_ctrl2/urativorans_ctrl2_09/urativorans_ctrl2_09_Bulk70S_0000843_ctf_2.59A.mrc	1	urativorans_ctrl2_09	8	1	1	4.82E+06	0.97824	2	0.0	0.0	0.0	10000	2.589	1
3272.213	1622.434	1250.184	-10.9729	145.2075	-149.4933	subtomo_ctrl2/urativorans_ctrl2_09/urativorans_ctrl2_09_Bulk70S_0000911_2.59A.mrc	subtomo_ctrl2/urativorans_ctrl2_09/urativorans_ctrl2_09_Bulk70S_0000911_ctf_2.59A.mrc	2	urativorans_ctrl2_09	8	1	1	4.82E+06	0.999892	1	0.0	0.0	0.0	10000	2.589	1
3383.208	1740.73	1196.1	104.8075	68.80334	13.33637	subtomo_ctrl2/urativorans_ctrl2_09/urativorans_ctrl2_09_Bulk70S_0001138_2.59A.mrc	subtomo_ctrl2/urativorans_ctrl2_09/urativorans_ctrl2_09_Bulk70S_0001138_ctf_2.59A.mrc	2	urativorans_ctrl2_09	8	2	1	4.82E+06	0.999759	1	0.0	0.0	0.0	10000	2.589	1
3391.704	1862.285	1166.871	-32.04758	70.76644	-110.4836	subtomo_ctrl2/urativorans_ctrl2_09/urativorans_ctrl2_09_Bulk70S_0001193_2.59A.mrc	subtomo_ctrl2/urativorans_ctrl2_09/urativorans_ctrl2_09_Bulk70S_0001193_ctf_2.59A.mrc	1	urativorans_ctrl2_09	8	1	1	4.82E+06	0.999332	1	0.0	0.0	0.0	10000	2.589	1
3352.167	1567.525	1271.432	140.1399	86.52937	20.32883	subtomo_ctrl2/urativorans_ctrl2_09/urativorans_ctrl2_09_Bulk70S_0001201_2.59A.mrc	subtomo_ctrl2/urativorans_ctrl2_09/urativorans_ctrl2_09_Bulk70S_0001201_ctf_2.59A.mrc	1	urativorans_ctrl2_09	8	2	1	4.82E+06	0.999958	1	0.0	0.0	0.0	10000	2.589	1
3409.209	1786.803	1269.778	-164.3443	91.68825	35.20649	subtomo_ctrl2/urativorans_ctrl2_09/urativorans_ctrl2_09_Bulk70S_0001433_2.59A.mrc	subtomo_ctrl2/urativorans_ctrl2_09/urativorans_ctrl2_09_Bulk70S_0001433_ctf_2.59A.mrc	1	urativorans_ctrl2_09	8	1	1	4.82E+06	1	1	0.0	0.0	0.0	10000	2.589	1
3019.687	1522.049	1322.385	27.30192	144.5052	-6.30597	subtomo_ctrl2/urativorans_ctrl2_09/urativorans_ctrl2_09_Bulk70S_0001576_2.59A.mrc	subtomo_ctrl2/urativorans_ctrl2_09/urativorans_ctrl2_09_Bulk70S_0001576_ctf_2.59A.mrc	1	urativorans_ctrl2_09	8	2	1	4.82E+06	1	1	0.0	0.0	0.0	10000	2.589	1
3192.263	1542.974	1229.2	-4.91399	53.53413	-146.9379	subtomo_ctrl2/urativorans_ctrl2_09/urativorans_ctrl2_09_Bulk70S_0001580_2.59A.mrc	subtomo_ctrl2/urativorans_ctrl2_09/urativorans_ctrl2_09_Bulk70S_0001580_ctf_2.59A.mrc	2	urativorans_ctrl2_09	8	1	1	4.82E+06	0.506529	2	0.0	0.0	0.0	10000	2.589	1
3190.41	1389.89	1245.02	-166.9769	81.62531	156.1549	subtomo_ctrl2/urativorans_ctrl2_09/urativorans_ctrl2_09_Bulk70S_0000007_2.59A.mrc	subtomo_ctrl2/urativorans_ctrl2_09/urativorans_ctrl2_09_Bulk70S_0000007_ctf_2.59A.mrc	1	urativorans_ctrl2_09	8	1	1	4.82E+06	0.999987	1	0.0	0.0	0.0	10000	2.589	1
3142.626	1412.562	855.5909	178.5291	122.9349	-157.9066	subtomo_ctrl2/urativorans_ctrl2_09/urativorans_ctrl2_09_Bulk70S_0000410_2.59A.mrc	subtomo_ctrl2/urativorans_ctrl2_09/urativorans_ctrl2_09_Bulk70S_0000410_ctf_2.59A.mrc	1	urativorans_ctrl2_09	8	2	1	4.82E+06	1	1	0.0	0.0	0.0	10000	2.589	1
