# Supplementary material for: Structurally heterogeneous ribosomes cooperate in protein synthesis in bacterial cells
Source: Nat Commun. 2025 Mar 20;16:2751. doi: 10.1038/s41467-025-57955-8 (PMC11926189; doi:10.1038/s41467-025-57955-8)
Supplement: Supplementary file 3 — Supplementary Data 1 [file 41467_2025_57955_MOESM3_ESM.zip › SI_Data_3_Scripts_used_in_this_study/README.txt]

# Polysome Tracing using the EESA
# Sebastian Filbeck* and Sophie Kopetschke*
# Pfeffer Group; ZMBH; University Heidelberg

# Supplement scripts for Helena-Bueno*, Kopetschke* et al., Nature Communications, 2025

1. System requirements
- Installation of python3
- Installation of transform3d (download link: https://pypi.org/project/transform3d/#files OR pip install transform3d)

2. Installation Guide
- Place the directory 'eesa_functions' as a subdirectory in the same directory as the python scripts ConStarLation_Particles.py, NosyNeighbors.py and StarChainer.py 
- The help section featuring detailed instructions on the individual. scripts can be invoked by running the script with no argument or the argument "help"

3. Demo/Instructions for use
- using a reference density map, generate a .cmm file in UCSF Chimera with two markers. In the next step the distance between marker '1' on particle 'a' to marker '2' on its closest neighbor particle 'b' will be measured. See example 'mRNA-Exit-Entry.cmm' for mRNA channel entry and exit sites in the coordinate system of EMBD-52351.

- run ConStarLation_Particles.py using the .cmm file and a .star file (RELION 3.1 or 4.0) as input. This script will write a star file containing all input particles with the distance and identity of the next neighbor. 
Example: python ConStarLation_Particles.py example.star mRNA-Exit-Entry.cmm 164 2.589-500 origin 1.0
Explanation: python ConStarLation_Particles.py 	[particles-star file] 
						[marker coordinates] 
						[box_size] 
						[reference pixel size]-[search range in Angstrom] 
						[shift application] 
						[vector extension factor]

- run StarChainer.py using the output .star file from ConStarLation_Particles.py to group individual particles on polysomal chains. This script will write a star file containing all input particles and the sequence and identity of all traced polysomal chains. 
Example: python StarChainer.py example_ProxPart.star _rlnClosestID _rlnDistToClosestIDAngst
Explanation: python StarChainer.py 	[output .star from ConStarLation_Particles.py] 
					[Default label carrying Closest ID] 
					[Default label carrying distance to closest particle]

- run NosyNeighbors.py using the output .star from StarChainer.py to analyze the distribution of a specific feature included as a column in the star file on the traced polysomal chains. This script will write a star file containing all particles that appear on a polysomal chain of a given minimum length and information about the analyzed feature of polysomal neighbors. Additionally a .csv file is written which contains information about the sequence of all considered polysomal chains. 
Example: python NosyNeighbors.py example_ProxPart_Chained.star _rlnClassNumber _rlnChainSeq _rlnChainID n 2
Explanation: python NosyNeighbors.py 	[output .star from StarChainer.py] 
					[Label carrying particles information of interest] 
					[Default label carrying polysomal sequence of particle IDs]
					[Default label carrying indiv. particle's IDs]
					[Consideration of alternative links]
					[Minimal change length to be considered]
