# Supplementary material for: Structurally heterogeneous ribosomes cooperate in protein synthesis in bacterial cells
Source: Nat Commun. 2025 Mar 20;16:2751. doi: 10.1038/s41467-025-57955-8 (PMC11926189; doi:10.1038/s41467-025-57955-8)
Supplement: Supplementary file 3 — Supplementary Data 1 [file 41467_2025_57955_MOESM3_ESM.zip › SI_Data_3_Scripts_used_in_this_study/StarChainer.py]

#   Sebastian Filbeck, Sophie Kopetschke
#   Pfeffer Group
#   Center for Molecular Biology
#   Im Neuenheimer Feld INF 282
#   D-69120 Heidelberg
#   13th September 2023

import os, sys, time, datetime

##################################################################
# EESA dependencies

module_location = os.path.dirname(os.path.abspath(sys.argv[0])) + str('/eesa_functions')
sys.path.append(module_location)

import HouseKeeping, SanityChecks, DirFileOperations, StarFileOperations, GeneralTextOperations, StatisticOperations, CmmFileOperations, GeometricOperations, PromptArt, ArrayOperations

"""
*Doc Author: Sophie Kopetschke, Sebastian Filbeck
*Doc LastChange: 13. Sept. 2023
*Doc Description: Chains particles using _rlnClosestParticleID
"""

# Check whether modules are available
if SanityChecks.check_module_access():
    print('--> EESA modules available!')
else:
    print('!! EESA Modules were not found.')
    print('')
    sys.exit()

#####################################################################################################################

input1 = sys.argv[-1]
# other input defined below
script_name = 'StarChainer.py'
help_flag = False

print('')
print(' StarChainer.py V2')
print(' Sophie Kopetschke, Sebastian Filbeck')
print(' Pfeffer Group')
print(' ZMBH Uni Heidelberg')
print(' 13th September 2023')
print('')

#####################################################################################################################

if input1 == 'help' or input1 == '-help' or input1 == '--help' or script_name in input1:
    help_flag = True

else:
    input2 = sys.argv[-2]

if help_flag:
    print('')
    print('You asked for help:')
    print('     This script traces particles, based on the output of ConStarLation_Particles.py.')
    print('     The script traces particles using the shortest available distance. However, it stores alternative,')
    print('     longer links in _rlnChainSeq as negative values.')
    print('     The script will provide you with a Chimera marker file displaying the found linkages.')
    print('')
    print('     Output values are:')
    print('         - A sequentially assigned Chain ID (_rlnChainID).')
    print('         - The particles index within the chain sequence (_rlnUnitsChainIndex).')
    print('         - The sequence of ParticleIDs forming the respective chain (_rlnChainSeq)')
    print('         - The number of particles within the respective chain  (_rlnChainNrUnits)')
    print('')
    print('COMMAND:')
    print('     python /path/to/script [.star] [ID-label] [Distance-Label]')
    print('OPTIONS:')
    print('     [.star]                 - processed with ConStarLation_Particles.py')
    print('     [ID-label]              - must be a chainID. e.g _rlnClosestID')
    print('     [Distance-Label]        - must be an ID carrying distance information e.g _rlnDistToClosestIDAngst')
    print('I/O:')
    print('     Input: .star')
    print('     Output: .star (Relion 3.0)')
    print('DOWN STREAM:')
    print('     NosyNeighbors.py    - E.g.: Investigate properties of neighboring particles')
    print('AUTHOR:')
    print('     Sophie Kopetschke, Sebastian Filbeck')
    print('     13th September 2023')
    print('')
    sys.exit()

if input1 == 'trouble' or input1 == '-trouble':
    print('')
    print('You asked for trouble:')
    print('     - No trouble reported')
    print('')
    sys.exit()

input_star = sys.argv[-3]
input_IDlabel = sys.argv[-2]
input_Distlabel = sys.argv[-1]

current = os.getcwd()
#####################################################################################################################

HouseKeeping.make_initial_logfile_entry(sys.argv[:])


###################################################################
# Summarise input

print('--> Summarizing input:')
print('         Particles from              ', input_star)
print('         Selected ID label           ', input_IDlabel)
print('         Selected distance label     ', input_Distlabel)
print('')
time.sleep(3)

##################################################################
# Reading in .star file

print('')
print('--> Reading in', input_star)
print('')

DirFileOperations.does_file_exist(input_star)
DirFileOperations.is_star(input_star)

if '_sampling.star' in input_star or '_model.star' in input_star or '_optimiser.star' in input_star:
    print('')
    print('-->', script_name, 'takes only particle containing .star!')
    print('')
    sys.exit()

# Checking encoding of .star
star_encoding = StarFileOperations.check_star_encoding(input_star)
print('')

##################################################################
# Reading header and entries:

if star_encoding == 'rel3_1' or star_encoding == 'rel4_1':
    optics_header_arr, optics_entries_arr = StarFileOperations.read_in_opticgroups(input_star)
    print('--> Done')
    print('')

print('--> reading in actual entries: ')
header_arr, entries_arr = StarFileOperations.read_in_entries(input_star, star_encoding)

# Sanity Check
if SanityChecks.confirm_column_number(header_arr, entries_arr) == False:
    print('!ERROR: Something is odd!')
    print('!\tThe number of labels in the header does not agree with the number of columns!')
    print('!\tPlease check the input star file!')
    sys.exit()

##################################################################
# Error message to avoid re-processing

if not StarFileOperations.return_label_column(header_arr, input_IDlabel)[0]:
    print('--> .star has no label', input_IDlabel)
    print('    Make sure your .star has been processed first using ConStarLation.py')
    print('')
    sys.exit()

if not StarFileOperations.return_label_column(header_arr, input_Distlabel)[0]:
    print('--> .star has no label', input_Distlabel)
    print('    Make sure your .star has been processed first using ConStarLation.py')
    print('')
    sys.exit()

if not StarFileOperations.return_label_column(header_arr, '_rlnGlobParticleID')[0]:
    print('--> .star has no label _rlnGlobParticleID')
    print('    Make sure your .star has been processed first using ConStarLation_Particles.py')
    print('    or rename the label accordingly.')
    print('')
    sys.exit()

if StarFileOperations.return_label_column(header_arr, '_rlnChainID')[0]:
    print('--> .star already has label _rlnChainID and has probably already been processed using StarChainer.py')
    print('    Please rename the labels _rlnChainID, _rlnChainNrUnits, _rlnUnitsChainIndex and _rlnChainSeq')
    print('    or remove the respective columns.')
    print('')
    sys.exit()

##################################################################
# Computing and adding magnification and detector pixel size
# to header and entries

if star_encoding == 'rel3_1' or star_encoding == 'rel4_0':
    header_arr, entries_arr =  StarFileOperations.convert2relion3_0(optics_header_arr, optics_entries_arr, header_arr, entries_arr)

##################################################################
# Read in all values
column_name = '_rlnMicrographName'

if star_encoding == 'rel4_0':
    column_name = '_rlnTomoName'

label_col = StarFileOperations.return_label_column(header_arr, column_name)[1]

histo_array = StatisticOperations.occupancy_and_number_tomos(column_name, header_arr, entries_arr)
histo_array.sort()

##################################################################
# Extracting particle positions

print('--> Extracting particle positions together with _rlnClosestID')
print('')

# Finding all columns in .star
col_ClosestID = StarFileOperations.return_label_column(header_arr, input_IDlabel)[1]
col_ParticleID = StarFileOperations.return_label_column(header_arr, '_rlnGlobParticleID')[1]

#entries as dict so particles can be selected by ID
entries_dict = ArrayOperations.convert_arr2dict(entries_arr, col_ParticleID)

# define columns for coordinates
col_OriginX = StarFileOperations.return_label_column(header_arr, '_rlnCoordinateX')[1]
col_OriginY = StarFileOperations.return_label_column(header_arr, '_rlnCoordinateY')[1]
if StarFileOperations.return_label_column(header_arr, '_rlnCoordinateZ')[0]:
    col_OriginZ = StarFileOperations.return_label_column(header_arr, '_rlnCoordinateZ')[1]
    zcoord_flag = True
col_DistClosest = StarFileOperations.return_label_column(header_arr, input_Distlabel)[1]

# Defining columns for subset array
comp_xPos = 0
comp_yPos = 1
comp_zPos = 2

comp_IDclosest = 3
comp_DistClosest = 4

comp_FirstUnitFlag = 5
comp_AlternativeFlag = 6
comp_ProcessedFlag = 7
comp_ChainID = 8
comp_ChainIndex = 9
comp_Chain_Seq = 10
comp_NrChain_Elements = 11

chain_ID = 0

pixel_size = StarFileOperations.get_pxsize_rel3_0(header_arr, entries_arr)

# Create directory of .cmms and remove existing
base_directroy = "/".join(input_star.split('/')[:-1])
marker_directory = str(base_directroy + '/TracedChains/')
DirFileOperations.ensure_dir(marker_directory)

for v in range(len(histo_array)):

    print('---> Processing', histo_array[v][0])

    comp_entries = {}

    ################################
    # Extract coordinates only for actual tomo
    for c in range(len(entries_arr)):

        if histo_array[v][0] == str(entries_arr[c][label_col]):

            # origin in px
            x_position = float(entries_arr[c][col_OriginX])
            y_position = float(entries_arr[c][col_OriginY])
            if zcoord_flag:
                z_position = float(entries_arr[c][col_OriginZ])
            else:
                z_position = 0

            distance = float(entries_arr[c][col_DistClosest])

            # particle IDs etc
            ID_self = int(entries_arr[c][col_ParticleID])
            ID_closest = int(entries_arr[c][col_ClosestID])


            #Save subset array as dictionary with ID as key
            comp_entry_list = [x_position, y_position, z_position, ID_closest, distance, None,
                                 False, False, None, None, None, None]
            comp_entries[ID_self] = comp_entry_list


    print('             ...with', len(comp_entries), 'entries')
    print('')

    ################################
    # generate dict conatining all possible links:
    print('          -> link all units using ', input_IDlabel)
    LinkedUnits = {}
    LinkedUnits_clean = {}
    for key1, list1 in comp_entries.items():

        # exclude particles without downstream particle
        if list1[comp_IDclosest] < 0:
            list1[comp_FirstUnitFlag] = False

        else:
            #generate list containing all links ID_self=[ID_closest, distance]
            values = [list1[comp_IDclosest], list1[comp_DistClosest]]
            LinkedUnits[key1] = values
            LinkedUnits_clean[key1] = values


    print('             ...found', len(LinkedUnits), 'links.')
    print('')

    ################################
    # remove links pointing towards one another:
    Nr_RemovedLinks = 0
    duplicateDist = []
    print('          -> Removing duplicate links:')

    for key2, list2 in LinkedUnits.items():
        self = key2
        next_unit = list2[0]

        if self in LinkedUnits_clean:
            for key3, list3 in LinkedUnits_clean.copy().items():
                if key3 != key2:
                    # If two units are each others closest neighbors -> remove larger link
                    if list3[0] == self and key3 == next_unit:
                        if list3[1] >= list2[1]:
                            LinkedUnits_clean.pop(key3)
                            Nr_RemovedLinks = Nr_RemovedLinks + 1
                            comp_entries[key3][comp_AlternativeFlag] = False
                            duplicateDist.append(list3[1])
                        else:
                            LinkedUnits_clean.pop(key2)
                            Nr_RemovedLinks = Nr_RemovedLinks + 1
                            comp_entries[key2][comp_AlternativeFlag] = False
                            duplicateDist.append(list2[1])

    print('         ...removed', Nr_RemovedLinks, 'links')
    if Nr_RemovedLinks > 0:
        print('         ...with an average distance of', int(sum(duplicateDist)/len(duplicateDist)), 'A')
    print ('')

    HouseKeeping.make_standard_logfile_entry(str(histo_array[v][0]) + ': ' + str(Nr_RemovedLinks) + ' duplicate links removed.')

    ################################
    # Find 1st units in list of shortest links:
    print('         -> searching first units')
    Nr_FirstUnits = 0
    for key5, list5 in LinkedUnits_clean.items():
        intermediate_unit = False

        for key6, list6 in LinkedUnits_clean.items():
            if list6[0] >= 0:
                if key5 == list6[0]:
                    intermediate_unit = True
                    break

        if intermediate_unit:
            comp_entries[key5][comp_FirstUnitFlag] = False
        else:
            comp_entries[key5][comp_FirstUnitFlag] = True
            Nr_FirstUnits = Nr_FirstUnits + 1

    print ('           ...found', Nr_FirstUnits, 'first units')
    print ('')

    ################################
    # Mark alternative links
    print('         -> searching for alternative links')
    for key7, list7 in LinkedUnits_clean.items():
        self = key7
        next_unit = list7[0]

        for key8, list8 in LinkedUnits_clean.items():
            if key8 != self:
                # If shorter link to next neighbor present
                if list8[0] == next_unit and list8[1] >= list7[1]:
                    comp_entries[key8][comp_AlternativeFlag] = True
    print('             ...Done')
    print('')

    ################################
    # Look for circles:
    print('         -> looking for circular chains and removing longest link:')
    Nr_circles = 0

    for key, list in LinkedUnits_clean.items():
        self = key
        next_unit = list[0]
        circle = False

        #Alternative links cannot be part of a circular chain!
        if not comp_entries[key][comp_ProcessedFlag] and not comp_entries[key][comp_AlternativeFlag]:
            trace = True
            circleChainSeq = []
            circleChainSeq.append(self)

            while trace:
                if next_unit in LinkedUnits_clean.keys():
                    if comp_entries[next_unit][comp_ProcessedFlag]:
                        trace = False
                    elif not comp_entries[next_unit][comp_ProcessedFlag] and comp_entries[next_unit][comp_AlternativeFlag]:
                        trace = False
                        comp_entries[next_unit][comp_ProcessedFlag] = True
                    elif not comp_entries[next_unit][comp_ProcessedFlag] and not comp_entries[next_unit][comp_AlternativeFlag]:
                        circleChainSeq.append(next_unit)
                        comp_entries[next_unit][comp_ProcessedFlag] = True
                        if next_unit == self:
                            circle = True
                            trace = False
                            Nr_circles = Nr_circles + 1
                        next_unit = LinkedUnits_clean[next_unit][0]
                else:
                    trace = False

        # break circular chains:
        if circle:
            circleChainDict = {}
            for entry in circleChainSeq:
                circleChainDict[entry] = LinkedUnits_clean[entry][1]
            # get key corresponding to max distance in the circle
            MaxDist = max(circleChainDict, key=circleChainDict.get)
            # Mark unit with longest link as alternative
            comp_entries[MaxDist][comp_AlternativeFlag] = True
            # Mark unit following longest link as 1st unit:
            next_unit = LinkedUnits_clean[MaxDist][0]
            comp_entries[next_unit][comp_FirstUnitFlag] = True

    print('         ...found', Nr_circles, 'circular chains')
    print('')

    ################################
    #trace chains & add information for star file
    print ('         -> tracing linear chains with shortest links:')
    Nr_FoundChains = 0
    Nr_AlternativeChains = 0
    for key9, list9 in LinkedUnits_clean.items():
        if comp_entries[key9][comp_FirstUnitFlag]:
            chainSeq = []
            chainSeq.append(key9)
            chainIndex = 1
            chain_ID = chain_ID + 1

            # Add chain information to 1st unit
            comp_entries[key9][comp_ChainIndex] = chainIndex
            comp_entries[key9][comp_ChainID] = chain_ID

            Nr_FoundChains = Nr_FoundChains + 1
            next_entry = list9[0]

            if comp_entries[key9][comp_AlternativeFlag]:
                chainSeq.append(int(next_entry * -1))
                tracingFlag = False
            else:
                tracingFlag = True

            while tracingFlag:
                chainSeq.append(next_entry)
                chainIndex = chainIndex + 1

                # Add chain information to next unit
                comp_entries[next_entry][comp_ChainIndex] = chainIndex
                comp_entries[next_entry][comp_ChainID] = chain_ID

                # Update next unit if it has a downstream neighbor that has not been added to the chain yet
                if next_entry in LinkedUnits_clean.keys() and not comp_entries[next_entry][comp_AlternativeFlag]:
                    if LinkedUnits_clean[next_entry][0] not in chainSeq:
                        next_entry = LinkedUnits_clean[next_entry][0]
                    else:
                        tracingFlag = False
                else:
                    # If next unit has no next neighbor with minimal link distance -> add alternative link or stop tracing
                    if comp_entries[next_entry][comp_IDclosest] >= 0 and comp_entries[next_entry][comp_AlternativeFlag]\
                            and comp_entries[next_entry][comp_IDclosest] not in chainSeq:
                        chainSeq.append(int(comp_entries[next_entry][comp_IDclosest] * -1))
                        Nr_AlternativeChains = Nr_AlternativeChains + 1
                        tracingFlag = False
                    else: # If not alternative, no next neighbor or already added to the chain
                        tracingFlag = False

                # Add chain sequence to individual units
            for f1 in chainSeq:
                if f1 >= 0:
                    comp_entries[f1][comp_Chain_Seq] = chainSeq
                    if chainSeq[-1] >= 0:
                        comp_entries[f1][comp_NrChain_Elements] = len(chainSeq)
                    else:
                        comp_entries[f1][comp_NrChain_Elements] = len(chainSeq) - 1


    print('         ...traced', Nr_FoundChains, 'chains.')
    print('         ...containing', Nr_AlternativeChains, 'alternative chains')
    print('')
    HouseKeeping.make_standard_logfile_entry(str(histo_array[v][0]) + ': ' + str(Nr_FoundChains) + ' chains traced.')
    HouseKeeping.make_standard_logfile_entry(str(histo_array[v][0]) + ': ' + str(Nr_AlternativeChains) + ' alternative chains traced.')

    # Assign remaining particles
    print('         -> Assigning un-traced particles')

    Nr_UnAssigned = 0
    for g in comp_entries.values():
        if g[comp_ChainID] == None:

            Nr_UnAssigned = Nr_UnAssigned + 1

            g[comp_ChainID] = -1
            g[comp_ChainIndex] = -1
            g[comp_Chain_Seq] = -1
            g[comp_NrChain_Elements] = 0

    print('         ...found', Nr_UnAssigned, 'un-traced particles.')
    print('')
    HouseKeeping.make_standard_logfile_entry('     ' + str(histo_array[v][0]) + ': ' + str(Nr_UnAssigned) + ' particles not assigned.')

    # Write marker file with linked chains
    print('         -> Writing marker file with chains as linkers')

    # Create file names and remove existing
    name_center = str('TracedChains_' + histo_array[v][0])
    output_center = marker_directory + name_center + '.cmm'
    DirFileOperations.delete_existing(output_center)

    # Open marker files
    GeneralTextOperations.write_simple_output(str('<marker_set name="' + name_center + str('\">\n')), output_center)

    # Paste entries in Angstroem
    for key10, list10 in comp_entries.items():

        if list10[comp_AlternativeFlag]:
            colour_code = '" r="1" g="0.5" b="0" radius="40.00"/>'
        elif list10[comp_FirstUnitFlag]:
            colour_code = '" r="0" g="1" b="0" radius="40.00"/>'
        elif int(list10[comp_ChainID]) == -1:
            colour_code = '" r="1" g="0" b="0" radius="40.00"/>'
        else:
            colour_code = '" r="1" g="1" b="0" radius="40.00"/>'

        marker_line_center = str('<marker id="' + str(key10) + '" x="' +
                                 str(list10[comp_xPos] * pixel_size) + '" y="' + str(list10[comp_yPos] * pixel_size) +
                                 '" z="' + str(list10[comp_zPos] * pixel_size) +
                                 colour_code + str('\n'))
        GeneralTextOperations.write_simple_output(marker_line_center, output_center)

        # Link chained markers using Chain_Seq
        if list10[comp_FirstUnitFlag]:
            sequence = list10[comp_Chain_Seq]
            n = 0
            while n <= (len(sequence) - 2):
                if sequence[n + 1] > 0:
                    marker_linker_line = str('<link id1="' + str(sequence[n]) + '" id2="' +
                            str(sequence[n + 1]) + '" r="0.5" g="1" b="0.3" radius="15"/>' + str('\n'))
                else:
                    marker_linker_line = str('<link id1="' + str(sequence[n]) + '" id2="' +
                                             str(sequence[n + 1] * -1) + '" r="0.5" g="0.5" b="0.5" radius="15"/>' + str('\n'))
                GeneralTextOperations.write_simple_output(marker_linker_line, output_center)
                n = n + 1

    GeneralTextOperations.write_simple_output(str('</marker_set>' + str('\n')), output_center)
    print('             Done.')
    print('             Wrote markers to ', output_center)

    # Correlating subset array with mother array and transfer data
    print('          -> Saving gathered data in array')

    #Add additional lines to entries_dict -> will be output!
    for key6, list6 in comp_entries.items():
        entries_dict[str(key6)].extend([list6[comp_ChainID]])
        entries_dict[str(key6)].extend([list6[comp_ChainIndex]])
        entries_dict[str(key6)].extend([str(list6[comp_Chain_Seq]).replace(' ', '')])
        entries_dict[str(key6)].extend([list6[comp_NrChain_Elements]])

    print('             Done.')
    print('')

header_arr.append(['_rlnChainID', len(header_arr) + 1])
header_arr.append(['_rlnUnitsChainIndex', len(header_arr) + 1])
header_arr.append(['_rlnChainSeq', len(header_arr) + 1])
header_arr.append(['_rlnChainNrUnits', len(header_arr) + 1])

##################################################################
# Collecting Data for Histogram
entries_arr = ArrayOperations.convert_arr2dict(entries_dict, col_ParticleID)

StatisticOperations.prompt_histogram_commandline('_rlnChainNrUnits', header_arr, entries_arr, str('Distribution of analysed CHAIN LENGTHS (Units/Chain):'))


##################################################################
# Write .star in Relion 3.0

output_name = input_star.replace('.star', str('_Chained.star'))
DirFileOperations.delete_existing(output_name)

StarFileOperations.write_star_relion3_0(header_arr, entries_arr, output_name)

HouseKeeping.make_standard_logfile_entry(str('star file written to ' + output_name))

##################################################################
##################################################################

print('')
print('     Marker files can be found in:', marker_directory)
print('             Color code:')
print('                 green marker    - 1st unit')
print('                 yellow marker   - intermediate unit')
print('                 orange marker   - unit with alternative link to next unit')
print('                 red marker      - sole unit')
print('                 green link      - link marking shortest trajectory')
print('                 grey link       - link marking alternative trajectory')
print('')
print('------> FIN <------')
print('')


HouseKeeping.make_standard_logfile_entry('Finished successfully\n')

sys.exit()
