# Supplementary material for: Structurally heterogeneous ribosomes cooperate in protein synthesis in bacterial cells
Source: Nat Commun. 2025 Mar 20;16:2751. doi: 10.1038/s41467-025-57955-8 (PMC11926189; doi:10.1038/s41467-025-57955-8)
Supplement: Supplementary file 3 — Supplementary Data 1 [file 41467_2025_57955_MOESM3_ESM.zip › SI_Data_3_Scripts_used_in_this_study/eesa_functions/GeometricOperations.py]

#   Sebastian Filbeck and Sophie Kopetschke
#   Pfeffer Group
#   Center for Molecular Biology
#   Im Neuenheimer Feld INF 282
#   D-69120 Heidelberg
#   12th September 2023

#   This module contains functions to perform geometric operations


def calcualte_vector_inAngstroem(x, y, z, boxsize, pxsize):
    """
    *Doc: Author: Sophie Kopetschke, Sebastian Filbeck
    *Doc Last Change: 07.10.23
    *Doc Description: calculates vector (x,y,z) in Angstroem
    """

    x_vec = ((float(x)) - (boxsize * pxsize) / 2)
    y_vec = ((float(y)) - (boxsize * pxsize) / 2)
    z_vec = ((float(z)) - (boxsize * pxsize) / 2)

    return [x_vec, y_vec, z_vec]


def zyz2mat_rotVector(z1, y, z2, vector):
    """
    *Doc Author: Sebastian Filbeck
    *Doc LastChange: 12.Sept. 2023
    *Doc Description:
    *Doc Dependency: module transforms3d
    """
    import numpy as np
    # do not change anything in the following
    from transforms3d import euler
    from math import radians
    from math import degrees
    zyz_mat = euler.euler2mat(radians(z1), radians(y), radians(z2), 'szyz')

    rotated_vector = np.dot(zyz_mat, np.transpose(vector))

    # as z1, x, z2
    return rotated_vector


def compute_single_vector_length(x, y, z):
    """
    *Doc Author: Sophie Kopetschke
    *Doc Last Change: 07. Oct .23
    *Doc Description: Computes the length of a given vector (x,y,z)
    """

    l = ((x ** 2) + (y ** 2) + (z ** 2)) ** 0.5
    return l
