# Supplementary material for: Structurally heterogeneous ribosomes cooperate in protein synthesis in bacterial cells
Source: Nat Commun. 2025 Mar 20;16:2751. doi: 10.1038/s41467-025-57955-8 (PMC11926189; doi:10.1038/s41467-025-57955-8)
Supplement: Supplementary file 3 — Supplementary Data 1 [file 41467_2025_57955_MOESM3_ESM.zip › SI_Data_3_Scripts_used_in_this_study/eesa_functions/CmmFileOperations.py]

#   Sebastian Filbeck and Sophie Kopetschke
#   Pfeffer Group
#   Center for Molecular Biology
#   Im Neuenheimer Feld INF 282
#   D-69120 Heidelberg
#   12th September 2023

#   This module contains functions to read, write and manipulate .cmm files

import sys, os, time

module_location = os.path.dirname(os.path.abspath(sys.argv[0])) + str('/eesa_functions')
sys.path.append(module_location)

import SanityChecks
import DirFileOperations
import GeneralTextOperations


def read_cmm(input_file):
    """
    *Doc Author: Sebastian Filbeck and Sophie Kopetschke
    *Doc LastChange: 12.Sept. 2023
    *Doc Description: reads coordinates from a cmm file and returns an array
    """
    print('--> Reading Chimera marker file ' + str(input_file))
    entries = []
    links = []
    header = []
    with open(input_file) as open_markerfile:
        for line in open_markerfile.readlines():
            if 'marker id' in line:
                entries.append(line.rstrip().split('"'))
            elif 'link ' in line:
                links.append(line)
            else:
                header.append(line)

    if len(header) > 2:
        print('!WARNING:')
        print('\tThere are more then 2 non-entry lines in your .cmm')
        print('\tThat is a bit odd!')
        print('\tContinuing though...')
        print('')
        time.sleep(3)

    print('    Done.')
    print('')

    return entries, links, header


def cmm_find_column(array, string):
    """
    *Doc Author: Sebastian Filbeck and Sophie Kopetschke
    *Doc LastChange: 04. Oct. 2023
    *Doc Description: returns location of specific collumn in cmm file
    *Doc Input: cmm_entries as read with read_cmm()
    """
    search_term = str(str(' ') + string + str('='))
    column = None

    for y in range(len(array[0])):
        if str(array[0][y]) == str(search_term):
            column = y

    return column


def cmm_get_coordinates(cmm_entries):
    """
    *Doc Author: Sophie Kopetschke
    *Doc LastChange: 06. Oct. 2023
    *Doc Description: reads cmm_entries and writes array containing x, y, z coordinates
    *Doc Input: cmm_entries as generated using read_cmm
    """

    coords = []
    x_col = cmm_find_column(cmm_entries, 'x') + 1
    y_col = cmm_find_column(cmm_entries, 'y') + 1
    z_col = cmm_find_column(cmm_entries, 'z') + 1

    for line in cmm_entries:
        x = line[x_col]
        y = line[y_col]
        z = line[z_col]
        coords.append([x,y,z])

    return coords
