# Supplementary material for: Structurally heterogeneous ribosomes cooperate in protein synthesis in bacterial cells
Source: Nat Commun. 2025 Mar 20;16:2751. doi: 10.1038/s41467-025-57955-8 (PMC11926189; doi:10.1038/s41467-025-57955-8)
Supplement: Supplementary file 3 — Supplementary Data 1 [file 41467_2025_57955_MOESM3_ESM.zip › SI_Data_3_Scripts_used_in_this_study/eesa_functions/GeneralTextOperations.py]

#   Sebastian Filbeck and Sophie Kopetschke
#   Pfeffer Group
#   Center for Molecular Biology
#   Im Neuenheimer Feld INF 282
#   D-69120 Heidelberg
#   12th September 2023

import sys, os

module_location = os.path.dirname(os.path.abspath(sys.argv[0])) + str('/eesa_functions')
sys.path.append(module_location)

import DirFileOperations


#   This module contains functions which perform text operations

def write_simple_output(string, file_name):
    """
    *Doc Author: Sebastian Filbeck and Sophie Kopetschke
    *Doc LastChange: 12.Sept. 2023
    *Doc Description: writes string to file file_name
    """
    with open(file_name, 'a') as out_txt:
        out_txt.write(string)


def filter_spaces(input_line):
    """
    *Doc Author: Sebastian Filbeck and Sophie Kopetschke
    *Doc LastChange: 12.Sept. 2023
    *Doc Description: Filters up to 20 spaces from a given line and replaces them with a tab
    """
    output_line = input_line

    for a in range(20):
        ToBeReplaced = (20 - a) * ' '

        if ToBeReplaced in output_line:
            output_line = output_line.replace(ToBeReplaced, '\t')

    return output_line

    
def find_line_nr(file_name, line_range, search_term):
    """
    *Doc Author: Sebastian Filbeck and Sophie Kopetschke
    *Doc LastChange: 12.Sept. 2023
    *Doc Description: Searches for a search term in an array and returns a list of row numbers containing the search term
    *Doc WARNING: Function returns line number in human convention (+1)
    """
    opened = open(file_name, 'r')

    line_hits = []
    line_counter = 0

    for line in opened.readlines():

        line_counter = line_counter + 1
        if line_counter > line_range:
            break
        else:
            if search_term in line[:]:
                line_hits.append(line_counter)

    # return line number in human convention
    return line_hits


def find_line(file_name, line_range, search_term):
    """
    *Doc Author: Sebastian Filbeck and Sophie Kopetschke
    *Doc LastChange: 12.Sept. 2023
    *Doc Description: Searches for a search term in an array and returns an array with row numbers (1) and the respective lines (2)
    *Doc WARNING: Function returns line number in human convention (+1)
    """
    # returns the line and line_nr of where the search_term was found
    opened = open(file_name, 'r')

    line_counter = 0
    for line in opened.readlines():

        line_counter = line_counter + 1
        if line_counter > line_range:
            break
        else:

            line.rstrip()
            if search_term in line[:]:
                return True, line_counter, line[:]

    # return line number in human convention
    return False, None, None
