# Supplementary material for: Structurally heterogeneous ribosomes cooperate in protein synthesis in bacterial cells
Source: Nat Commun. 2025 Mar 20;16:2751. doi: 10.1038/s41467-025-57955-8 (PMC11926189; doi:10.1038/s41467-025-57955-8)
Supplement: Supplementary file 3 — Supplementary Data 1 [file 41467_2025_57955_MOESM3_ESM.zip › SI_Data_3_Scripts_used_in_this_study/eesa_functions/StarFileOperations.py]

#   Sebastian Filbeck and Sophie Kopetschke
#   Pfeffer Group
#   Center for Molecular Biology
#   Im Neuenheimer Feld INF 282
#   D-69120 Heidelberg
#   12th September 2023

#   This module contains functions to read, write and extract information from .star

import sys, os

module_location = os.path.dirname(os.path.abspath(sys.argv[0])) + str('/eesa_functions')
sys.path.append(module_location)

import SanityChecks
import DirFileOperations
import GeneralTextOperations, ArrayOperations


def is_data_star(file_name):
    """
    *Doc Author: Sophie Kopetschke
    *Doc LastChange: 12.Sept. 2023
    *Doc Description: checks if file is star
    """
    if '_sampling.star' in file_name or '_model.star' in file_name or '_optimiser.star' in file_name:
        print('')
        print('!ERROR: This script processes only particle-containing .star!')
        print('')
        sys.exit()


def change_header_array_entry(header_arr, old_label, new_label):
    """
    *Doc Author: Sebastian Filbeck and Sophie Kopetschke
    *Doc LastChange: 12.Sept. 2023
    *Doc Description: Change a label in the header array
    """
    for i in range(len(header_arr)):
        if old_label in header_arr[i][0]:
            header_arr[i][0] = new_label

            return True, header_arr
    return False, header_arr

    
def check_star_encoding(file_name):
    """
    *Doc Author: Sophie Kopetschke
    *Doc LastChange: 12.Sept. 2023
    *Doc Description: checks encoding of input star file
    """

    if GeneralTextOperations.find_line(file_name, 20, 'data_optics')[0]:
        star_encoding = 'rel3_1'
        print('\t--> Found .star written by Relion 3.1')

    elif GeneralTextOperations.find_line(file_name, 20, '# RELION;')[0]:
        star_encoding = 'rel3_0'
        print('\t--> Found .star written by Relion 3.0')

    elif GeneralTextOperations.find_line(file_name, 20, 'data_')[1] == 2 and GeneralTextOperations.find_line(file_name, 40, 'loop_')[1] == 4:
        star_encoding = 'warp'
        print('\t--> Found .star written by Warp')

    elif GeneralTextOperations.find_line(file_name, 20, '_rlnTomoName')[0]:
        star_encoding = 'rel4_0'
        print('\t--> Found .star written by Relion 4.0')

    else:
        print('!ERROR: Could not identify given .star:', file_name)
        print('')
        sys.exit()

    return star_encoding


def collect_star_labels(file_name, start_line, end_line):
    """
    *Doc Author: Sebastian Filbeck and Sophie Kopetschke
    *Doc LastChange: 12.Sept. 2023
    *Doc Description: Collects .star labels from the relion-3.1 header. Labels must start with _rln
    """
    opened = open(file_name, 'r')

    label_array = []
    line_counter = 0
    label_lines = 0

    for line in opened.readlines():
        line_counter = line_counter + 1

        if line_counter > start_line and line_counter < end_line:

            if '_rln' in line:
                label_lines = label_lines + 1
                label_array.append(line.rstrip().split(' #'))

        elif line_counter > end_line:
            break
    return label_array


def read_in_opticgroups(file_name):
    """
    *Doc Author: Sophie Kopetschke
    *Doc LastChange: 12.Sept. 2023
    *Doc Description: Read in optics group
    *Doc Output: 1 array containing optics_header + 1 array containing optics_entries
    """
    print('\t--> Reading in optics header')

    header_seperator = GeneralTextOperations.find_line_nr(file_name, 50, 'loop_')

    if len(header_seperator) < 2:
        print('!ERROR:')
        print('!\tDid not find Optics-header!')
        print('')
        sys.exit()

    header_seperator.sort()
    header_start = header_seperator[0]
    header_end = header_seperator[-1]

    optics_header = collect_star_labels(file_name, header_start, header_end)

    with open(file_name, 'r') as open_file:

        optics_entries = []
        line_counter = 0

        for line in open_file.readlines():
            line_counter = line_counter + 1

            if line_counter > header_start and line_counter < header_end:

                for i in range(header_end-header_start):
                    if str('opticsGroup' + str(i)) in line:
                        optics_entries.append(GeneralTextOperations.filter_spaces(line.rstrip()).split('\t'))
            elif line_counter > header_end:
                break

        # Get rid of empty lines coming from warp
        for line in range(len(optics_entries)):
            if optics_entries[line][0] == '':
                del optics_entries[line][0]

        if optics_entries[0][0] == '':
            print('!ERROR: Format of the optic groups in pre-header is odd.')
            print('\tPosition 0 in line is empty. Please fix and re-run!')
            print('')
            sys.exit()

    print('\t\tDone')
    print('')

    return optics_header, optics_entries


def read_in_entries(file_name, encoding):
    """
    *Doc Author: Sophie Kopetschke
    *Doc LastChange: 12.Sept. 2023
    *Doc Description: Reads in header and actual entries of a star file
    *Doc Output: 1 array containing all header labels + 1 array containing all entry lines
    """
    print('\t--> Reading in .star entries: ')
    header_seperator = GeneralTextOperations.find_line_nr(file_name, 50, 'loop_')
    header_seperator.sort()

    if encoding == 'rel3_0' or encoding == 'warp':
        header_start = header_seperator[0]
    elif encoding == 'rel3_1' or encoding == 'rel4_0':
        header_start = header_seperator[-1]
    header_end = header_start + 60

    header = collect_star_labels(file_name, header_start, header_end)

    entries = []
    entries_start = (header_start + len(header)) - 1
    filled_entry_lines = 0
    line_counter = 0
    with open(file_name, 'r') as open_file:
        for line in open_file.readlines():
            if line_counter > entries_start:

                if len(line) > len(header):
                    entries.append(GeneralTextOperations.filter_spaces(line.rstrip()).split('\t'))
                    filled_entry_lines = filled_entry_lines + 1

            line_counter = line_counter + 1

            # Get rid of potential spaces
        for line in range(len(entries)):
            if entries[line][0] == '':
                del entries[line][0]

        print('\t\tDone.', filled_entry_lines, ' entries read in.')
        print('')

    return header, entries


def return_label_column(label_arrray, label):
    """
    *Doc Author: Sebastian Filbeck and Sophie Kopetschke
    *Doc LastChange: 12.Sept. 2023
    *Doc Description: Returns the respective column a label in .star refers to
    """
    for i in range(len(label_arrray)):
        if label == label_arrray[i][0]:

            # Convert to python convention (starting with 0)
            return True, int(label_arrray[i][1]) - 1
    return False, None


def get_value_for_opticgroup(optics_header_arr, optics_entries_arr, optics_group, label):
    """
    *Doc Author: Sebastian Filbeck
    *Doc LastChange: 12.Sept. 2023
    *Doc Description: Returns the value under a given label for an optics group
    """
    #
    for i in range(len(optics_header_arr)):
        if label in optics_header_arr[i][0]:

            # Convert to python convention (starting with 0)
            label_column = int(optics_header_arr[i][1]) - 1

    for c in range(len(optics_header_arr)):
        if optics_group in optics_entries_arr[c][0]:
            return optics_entries_arr[c][label_column]


def convert2relion3_0(optics_header_arr, optics_entries_arr, header_arr, entries_arr):
    """
    *Doc Author: Sebastian Filbeck
    *Doc LastChange: 4. Dec. 2023
    *Doc Description: Converts optics_header_arr, optics_entries_arr, header_arr, entries_arr to Relion 3.0 convention
    """
    import time
    print('--> Converting to Relion 3.0 format.')
    print('')

    # Check whether file has already been converted once
    reconversion_flag = False

    if return_label_column(header_arr, '_rlnMagnification')[0] and \
            return_label_column(header_arr, '_rlnDetectorPixelSize')[0]:
        reconversion_flag = True
        print('!WARNING: This file might have been converted earlier already!')
        print('!\tPay special attention to the output!')
        print('')
        time.sleep(3)

    # Check whether SPA data or subtomos
    spa_flag = False
    if get_imagedimensionality_rel3_1(optics_header_arr, optics_entries_arr) == 2:
        mag_value = '1.308411e+05'
        spa_flag = True
    else:
        mag_value = '10000'
        print ('!WARNING: Assuming that .star file contains subtomos. Magnification will be set to 10000!')
        print ('')
        time.sleep(1)

    # Convert Magnifications and detector pixel size and add to entries_arr
    if not reconversion_flag:
        header_arr.append(['_rlnMagnification', int(header_arr[-1][1]) + 1])
        header_arr.append(['_rlnDetectorPixelSize', int(header_arr[-1][1]) + 1])

    else:
        mag_col = return_label_column(header_arr, '_rlnMagnification')[1]
        detect_col = return_label_column(header_arr, '_rlnDetectorPixelSize')[1]

    optic_group = int(return_label_column(header_arr, '_rlnOpticsGroup')[1])

    if return_label_column(optics_header_arr, '_rlnMicrographPixelSize')[0]:
        for a in range(len(entries_arr)):

            if spa_flag:
                px_size = round(float(get_value_for_opticgroup(optics_header_arr, optics_entries_arr, entries_arr[a][optic_group], '_rlnMicrographPixelSize')) / 10000 * float(mag_value), 5)
            else:
                px_size = float(get_value_for_opticgroup(optics_header_arr, optics_entries_arr, entries_arr[a][optic_group], '_rlnMicrographPixelSize'))

            if not  reconversion_flag:
                entries_arr[a].extend([mag_value, px_size])
            else:
                entries_arr[a][mag_col] = mag_value
                entries_arr[a][detect_col] = px_size

    elif return_label_column(optics_header_arr, '_rlnImagePixelSize')[0]:
        for a in range(len(entries_arr)):

            if spa_flag:
                px_size = round(float(get_value_for_opticgroup(optics_header_arr, optics_entries_arr, entries_arr[a][optic_group], '_rlnImagePixelSize')) / 10000 * float(mag_value), 5)
            else:
                px_size = float(get_value_for_opticgroup(optics_header_arr, optics_entries_arr, entries_arr[a][optic_group], '_rlnImagePixelSize'))

            if not  reconversion_flag:
                entries_arr[a].extend([mag_value, px_size])
            else:
                entries_arr[a][mag_col] = mag_value
                entries_arr[a][detect_col] = px_size

    if not spa_flag:
        print('!WARNING: Assuming that .star file contains subtomos. Detector pixel size will be set to ', str(px_size))
        print('')
        time.sleep(1)

    # Get all columns
    opticgroups_column = int(return_label_column(header_arr, '_rlnOpticsGroup')[1])

    if return_label_column(header_arr, '_rlnOriginXAngst')[0]:
        shiftX_col = return_label_column(header_arr, '_rlnOriginXAngst')[1]

    if return_label_column(header_arr, '_rlnOriginYAngst')[0]:
        shiftY_col = return_label_column(header_arr, '_rlnOriginYAngst')[1]

    if return_label_column(header_arr, '_rlnOriginZAngst')[0]:
        shiftZ_col = return_label_column(header_arr, '_rlnOriginZAngst')[1]

    # Apply Shifts to entry array
    if return_label_column(header_arr, '_rlnOriginXAngst')[0]:
        for part in range(len(entries_arr)):
            pixel_size = float(get_value_for_opticgroup(optics_header_arr, optics_entries_arr, entries_arr[part][opticgroups_column], '_rlnImagePixelSize'))
            entries_arr[part][shiftX_col] = round(float(entries_arr[part][shiftX_col]) / pixel_size, 5)
            entries_arr[part][shiftY_col] = round(float(entries_arr[part][shiftY_col]) / pixel_size, 5)
            if not spa_flag:
                entries_arr[part][shiftZ_col] = round(float(entries_arr[part][shiftZ_col]) / pixel_size, 5)

    # Change all labels
    header_arr = change_header_array_entry(header_arr, '_rlnOriginXAngst', '_rlnOriginX')[1]
    header_arr = change_header_array_entry(header_arr, '_rlnOriginYAngst', '_rlnOriginY')[1]
    header_arr = change_header_array_entry(header_arr, '_rlnOriginZAngst', '_rlnOriginZ')[1]

    # remove new labels from pre-header
    new_entries_arr = ['_rlnImagePixelSize', '_rlnImageSize', '_rlnImageDimensionality', '_rlnMicrographPixelSize',
                       '_rlnMagMat11', '_rlnMagMat01', '_rlnMagMat10', '_rlnMagMat00', '_rlnMagMat', '_rlnOddZernike',
                       '_rlnEvenZernike']

    for x in range(len(new_entries_arr)):
        for y in range(len(optics_header_arr)):
            if new_entries_arr[x] in optics_header_arr[y]:
                del optics_header_arr[y]
                break

    # add remaining optics header entries to header
    column_assignment = len(header_arr) + 1

    for b in range(len(optics_header_arr)):
        if '_rlnOpticsGroup' not in optics_header_arr[b][0]:
            header_arr.append([optics_header_arr[b][0], column_assignment])
            column_assignment = column_assignment + 1

    # Add entries from Pre-header to entries_arr
    opticgroups_column = int(return_label_column(header_arr, '_rlnOpticsGroup')[1])

    for d in range(len(entries_arr)):
        for f in range(len(optics_header_arr)):
            if '_rlnOpticsGroup' not in optics_header_arr[f][0]:
                entries_arr[d].extend([optics_entries_arr[int(entries_arr[d][opticgroups_column]) - 1][int(optics_header_arr[f][1]) - 1]])
    return header_arr, entries_arr


def write_star_relion3_0(header_arr, entries_arr, output_name):
    """
    *Doc Author: Sebastian Filbeck
    *Doc LastChange: 12.Sept. 2023
    *Doc Description: Write .star in Relion 3.0 convention
    """
    print('--> Writing to .star in Relion 3.0 convention to ', output_name)

    # Write Optics header
    with open(output_name, 'w') as out_star:
        first_lines = '\n data_ \n \n loop_ \n'
        out_star.write(first_lines)

        column_assignment = 1
        for a in range(len(header_arr)):
            if '_rlnOpticsGroup' not in header_arr[a][0]:
                header_line = header_arr[a][0] + ' #' + str(column_assignment) + str('\n')
                column_assignment = column_assignment + 1
                out_star.write(header_line)

        # Write entries
        for d in range(len(entries_arr)):
            entry_line = ''
            # Add entries from header
            for e in range(len(header_arr)):
                if '_rlnOpticsGroup' not in header_arr[e][0]:
                    entry_line = str(str(entry_line) + str(entries_arr[d][e]) + str('\t'))

            entry_line = entry_line[:-1] + '\n'
            out_star.write(entry_line)

        print('     Done.')


def collect_values_from_spec_label(label, header_arr, entries_arr):
    """
    *Doc Author: Sebastian Filbeck
    *Doc LastChange: 12.Sept. 2023
    *Doc Description: Collects all values from a specific column in entries_arr
    """
    print('\t--> Reading in values for', label)

    collected_values = []
    label_col = return_label_column(header_arr, label)[1]

    # get specific entries
    for y in range(len(entries_arr)):
        collected_values.append(entries_arr[y][label_col])

    print('\t\tDone.')
    print('')
    return collected_values


def get_pxsize_rel3_0(header_arr, entries_arr):
    """
    *Doc Author: Sophie Kopetschke
    *Doc LastChange: 13.Sept. 2023
    *Doc Description: checks if multiple pixel sizes are encoded in a star rel3.0 star file, if not -> return pixel size
    """
    print('\t--> calculating pixelsize:')
    mag_col = return_label_column(header_arr, '_rlnMagnification')[1]
    mag_set = set(collect_values_from_spec_label('_rlnMagnification', header_arr, entries_arr))
    if len(mag_set) > 1:
        print('!ERROR: This file contains particles with different pixel sizes')
        sys.exit()
    detect_col = return_label_column(header_arr, '_rlnDetectorPixelSize')[1]
    detect_set = set(collect_values_from_spec_label('_rlnDetectorPixelSize', header_arr, entries_arr))
    if len(detect_set) > 1:
        print('!ERROR: This file contains particles with different pixel sizes')
        sys.exit()
    pxsize = float(entries_arr[0][detect_col]) / float(entries_arr[0][mag_col]) * 10000

    print('\t--> pixelsize in input star is: ', round(pxsize, 4))
    print('')
    return pxsize


def get_pxsize_rel3_1(optics_header_arr, optics_entries_arr):
    """
    *Doc Author: Sophie Kopetschke, Sebastian Filbeck
    *Doc LastChange: 4. Dec. 2023
    *Doc Description: Checks if multiple optics headers are present, if not -> return pixelsize
    *Doc Note: The functions was adjusted to handle both Subtomo and SPA data
    """
    print('\t--> calculating pixel size:')
    if get_imagedimensionality_rel3_1(optics_header_arr, optics_entries_arr) == 2:
        px_size_label = '_rlnMicrographOriginalPixelSize'
    else:
        px_size_label = '_rlnImagePixelSize'

    pxsize_col = return_label_column(optics_header_arr, px_size_label)[1]
    pxsize_set = set(collect_values_from_spec_label(px_size_label, optics_header_arr, optics_entries_arr))
    if len(pxsize_set) > 1:
        print('!ERROR: This file contains particles with different pixel sizes')
        sys.exit()
    else:
        pxsize = round(float(optics_entries_arr[0][pxsize_col]), 4)
        print('\t\t--> pixelsize in input star is: ', pxsize)
        print('')
        return pxsize


def get_imagedimensionality_rel3_1(optics_header_arr, optics_entries_arr):
    """
    *Doc Author: Sebastian Filbeck
    *Doc LastChange: 4. Dec. 2023
    *Doc Description: Returns the image dimensionality as an integer
    """
    img_dim_col = return_label_column(optics_header_arr, '_rlnImageDimensionality')[1]
    img_dim_set = set(collect_values_from_spec_label('_rlnImageDimensionality', optics_header_arr, optics_entries_arr))
    if len(img_dim_set) > 1:
        print('!ERROR: This file contains particles with different Image dimensionalities')
        sys.exit()
    else:
        img_dim = round(float(optics_entries_arr[0][img_dim_col]), 4)
        print('\t\t--> Image dimensionality in input star is: ', img_dim)
        print('')
        return int(img_dim)
