# Supplementary material for: Structurally heterogeneous ribosomes cooperate in protein synthesis in bacterial cells
Source: Nat Commun. 2025 Mar 20;16:2751. doi: 10.1038/s41467-025-57955-8 (PMC11926189; doi:10.1038/s41467-025-57955-8)
Supplement: Supplementary file 3 — Supplementary Data 1 [file 41467_2025_57955_MOESM3_ESM.zip › SI_Data_3_Scripts_used_in_this_study/eesa_functions/PromptArt.py]

#   Sebastian Filbeck and Sophie Kopetschke
#   Pfeffer Group
#   Center for Molecular Biology
#   Im Neuenheimer Feld INF 282
#   D-69120 Heidelberg
#   09th October 2023
import time


#   This module is a collection of promt art and purely for your entertainment!

def not_again():
    """
    *Doc Author: Sophie Kopetschke
    *Doc LastChange: 9. Oct. 2023
    *Doc Description: prompts flowerpot thinking 'not again'!
    """
    print('')
    print('     O O')
    print('    O o O')
    print('      O')
    print('      |')
    print(' _____|_____')
    print('|           |')
    print(' \\         /')
    print('  \\       /')
    print('   -------')
    print('  NOT AGAIN!!')
    print('')
