# Supplementary material for: Structurally heterogeneous ribosomes cooperate in protein synthesis in bacterial cells
Source: Nat Commun. 2025 Mar 20;16:2751. doi: 10.1038/s41467-025-57955-8 (PMC11926189; doi:10.1038/s41467-025-57955-8)
Supplement: Supplementary file 3 — Supplementary Data 1 [file 41467_2025_57955_MOESM3_ESM.zip › SI_Data_3_Scripts_used_in_this_study/eesa_functions/ArrayOperations.py]

#   Sebastian Filbeck and Sophie Kopetschke
#   Pfeffer Group
#   Center for Molecular Biology
#   Im Neuenheimer Feld INF 282
#   D-69120 Heidelberg
#   12th September 2023

#   This module contains functions which handle arrays

import sys, os

module_location = os.path.dirname(os.path.abspath(sys.argv[0])) + str('/eesa_functions')
sys.path.append(module_location)

import SanityChecks
import DirFileOperations
import GeneralTextOperations


def convert_arr2dict(data, col_number):
    """
    *Doc Author: Sophie Kopetschke
    *Doc LastChange: 12.Sept. 2023
    *Doc Description: convert array in dictionary and vice versa
    *Doc Output: 1 array or dictionary, depending on the input; dictionary key is not removed from assigned list!
    """
    if type(data) == list:
        dictionary = {}
        for line in data:
            key = line[col_number]
            dictionary[key] = line
        return dictionary

    elif type(data) == dict:
        array_out = []
        for line in data.values():
            array_out.append(line)
        return array_out
