# Supplementary material for: Structurally heterogeneous ribosomes cooperate in protein synthesis in bacterial cells
Source: Nat Commun. 2025 Mar 20;16:2751. doi: 10.1038/s41467-025-57955-8 (PMC11926189; doi:10.1038/s41467-025-57955-8)
Supplement: Supplementary file 3 — Supplementary Data 1 [file 41467_2025_57955_MOESM3_ESM.zip › SI_Data_3_Scripts_used_in_this_study/eesa_functions/HouseKeeping.py]

#   Sebastian Filbeck and Sophie Kopetschke
#   Pfeffer Group
#   Center for Molecular Biology
#   Im Neuenheimer Feld INF 282
#   D-69120 Heidelberg
#   12th September 2023

#   This module contains functions housekeeping functions for logging process

import os, datetime, sys

module_location = os.path.dirname(os.path.abspath(sys.argv[0])) + str('/eesa_functions')
sys.path.append(module_location)

import SanityChecks
import DirFileOperations
import GeneralTextOperations


def make_initial_logfile_entry(input_log_entry):
    """
    *Doc Author: Sebastian Filbeck
    *Doc LastChange: 6. Oct. 2023
    *Doc Description: Adds a entry to the EESA-Logfile and warns if the logfile can not be found
    """
    LogFileLoc = 'LogFiles/InputLogger.txt'
    if os.path.isfile(LogFileLoc):
        act_time = str(datetime.datetime.utcnow()).replace(' ', '_').split(':')[0:-1]
        time_stamp = str(act_time[0] + '-' + act_time[-1] + 'h')

        with open(LogFileLoc, 'a') as logger:
            logger.write(time_stamp + str('\t') + str(input_log_entry) + str('\n'))
    else:
        print('!WARNING: LogFile not found!')
        print('')


def make_standard_logfile_entry(log_entry):
    """
    *Doc Author: Sebastian Filbeck
    *Doc LastChange: 6. Oct. 2023
    *Doc Description: Adds a entry to the EESA-Logfile and without warnings
    """
    LogFileLoc = 'LogFiles/InputLogger.txt'
    if os.path.isfile(LogFileLoc):
        act_time = str(datetime.datetime.utcnow()).replace(' ', '_').split(':')[0:-1]
        time_stamp = str(act_time[0] + '-' + act_time[-1] + 'h')

        with open(LogFileLoc, 'a') as logger:
            logger.write(time_stamp + str('\t -> ') + str(log_entry) + str('\n'))
