# Supplementary material for: Structurally heterogeneous ribosomes cooperate in protein synthesis in bacterial cells
Source: Nat Commun. 2025 Mar 20;16:2751. doi: 10.1038/s41467-025-57955-8 (PMC11926189; doi:10.1038/s41467-025-57955-8)
Supplement: Supplementary file 3 — Supplementary Data 1 [file 41467_2025_57955_MOESM3_ESM.zip › SI_Data_3_Scripts_used_in_this_study/eesa_functions/DirFileOperations.py]

#   Sebastian Filbeck and Sophie Kopetschke
#   Pfeffer Group
#   Center for Molecular Biology
#   Im Neuenheimer Feld INF 282
#   D-69120 Heidelberg
#   12th September 2023

#   This module contains functions which handle files and directories.

import os, sys


def does_file_exist(f):
    """
    *Doc Author: Sebastian Filbeck and Sophie Kopetschke
    *Doc LastChange: 12.Sept. 2023
    *Doc Description: Checks whether a file (f) exists and stops if FALSE
    """
    if not os.path.isfile(f):
        print('')
        print('!ERROR: I did not find ', f, '!')
        print('!\t Please make sure the file exists and has the right name.')
        print('!\t It could also be that you run this script from the wrong directory.')
        print('!\t Currently you are in', os.getcwd())
        print('')
        sys.exit()
    else:
        return True


def ensure_dir(f):
    """
    *Doc Author: Sebastian Filbeck and Sophie Kopetschke
    *Doc LastChange: 12.Sept. 2023
    *Doc Description: Creates a folder (f) if it's not existing yet
    """
    if not os.path.exists(f):
        os.mkdir(f)


def is_star(f):
    """
    *Doc Author: Sebastian Filbeck and Sophie Kopetschke
    *Doc LastChange: 12.Sept. 2023
    *Doc Description: Checks whether the given file is .star
    """
    if not f.split('.')[-1] == 'star':
        print('!WARNING: Input is not a .star')
        print('')
        return False
    else:
        return True


def is_cmm(f):
    """
    *Doc Author: Sebastian Filbeck and Sophie Kopetschke
    *Doc LastChange: 12.Sept. 2023
    *Doc Description: Checks whether the given file is .cmm
    """
    if not f.split('.')[-1] == 'cmm':
        print('!WARNING: Input is not a .cmm')
        print('')
        return False
    else:
        return True


def delete_existing(f):
    """
    *Doc Author: Sebastian Filbeck and Sophie Kopetschke
    *Doc LastChange: 12.Sept. 2023
    *Doc Description: Deletes a file (f) if it exists
    """
    if os.path.isfile(f):
        os.remove(f)
        print('!WARNING: ', f, 'existed and was replaced!')
        print('')
