# Supplementary material for: Structurally heterogeneous ribosomes cooperate in protein synthesis in bacterial cells
Source: Nat Commun. 2025 Mar 20;16:2751. doi: 10.1038/s41467-025-57955-8 (PMC11926189; doi:10.1038/s41467-025-57955-8)
Supplement: Supplementary file 3 — Supplementary Data 1 [file 41467_2025_57955_MOESM3_ESM.zip › SI_Data_3_Scripts_used_in_this_study/eesa_functions/SanityChecks.py]

#   Sebastian Filbeck and Sophie Kopetschke
#   Pfeffer Group
#   Center for Molecular Biology
#   Im Neuenheimer Feld INF 282
#   D-69120 Heidelberg
#   12th September 2023

#   This module contains functions to run sanity checks
import sys, os

module_location = os.path.dirname(os.path.abspath(sys.argv[0])) + str('/eesa_functions')
sys.path.append(module_location)

import SanityChecks
import DirFileOperations
import GeneralTextOperations
import StarFileOperations


def check_module_access():
    """
    *Doc Author: Sebastian Filbeck
    *Doc LastChange: 12.Sept. 2023
    *Doc Description: This highly elaborate function checks whether there is access to the EESA modules
    """
    return True


def check_transforms3D():
    """
    *Doc Author: Sophie Kopetschke
    *Doc LastChange: 10. Oct. 2023
    *Doc Description: This function checks whether there is access to the module transforms3d
    """
    try:
        from transforms3d import euler
    except:
        print('!ERROR: The script is not executed with the module transforms3d installed.')
        print('!\tPlease run the script using the a (EESA-)Conda environment!')
        print('')
        sys.exit()


def reject_python_2():
    """
    *Doc Author: Sebastian Filbeck
    *Doc LastChange: 12.Sept. 2023
    *Doc Description: Stops if python 2 is used to run the script
    """
    if int(sys.version_info[0]) == 2:
        print('!ERROR: Sorry, this script or function is only written for Python3.')
        print('')
        sys.exit()


def confirm_column_number(header_arr, entries_arr):
    """
    *Doc Author: Sophie Kopetschke
    *Doc LastChange: 13.Sept. 2023
    *Doc Description: Checks whether number of labels equals the number of columns
    """
    entry_lenght = set([])
    for line in entries_arr:
        entry_lenght.add(len(line))
    if len(entry_lenght) > 1:
        print('!ERROR: Something is odd!')
        print('\t Not all entry lines have the same number of entries!')
        print('\t Please double check the input!')
        sys.exit()
    for x in entry_lenght:
        if x == len(header_arr):
            return True
        else:
            return False
