# Supplementary material for: Structurally heterogeneous ribosomes cooperate in protein synthesis in bacterial cells
Source: Nat Commun. 2025 Mar 20;16:2751. doi: 10.1038/s41467-025-57955-8 (PMC11926189; doi:10.1038/s41467-025-57955-8)
Supplement: Supplementary file 3 — Supplementary Data 1 [file 41467_2025_57955_MOESM3_ESM.zip › SI_Data_3_Scripts_used_in_this_study/eesa_functions/StatisticOperations.py]

#   Sebastian Filbeck and Sophie Kopetschke
#   Pfeffer Group
#   Center for Molecular Biology
#   Im Neuenheimer Feld INF 282
#   D-69120 Heidelberg
#   12th September 2023

#   This module contains function for statistical analysis.

import sys, os, time

module_location = os.path.dirname(os.path.abspath(sys.argv[0])) + str('/eesa_functions')
sys.path.append(module_location)

import StarFileOperations, HouseKeeping


def get_nr_string(list):
    """
    *Doc Author: Sebastian Filbeck
    *Doc LastChange: 12.Sept. 2023
    *Doc Description: Returns the number of different strings in a list
    """
    list.sort()
    counter = 1

    for x in range(len(list)-1):
        if list[x] == list[x+1]:
            pass
        else:
            counter += 1
    return counter


def compute_histo_floats(value_list, bins):
    """
    *Doc Author: Sebastian Filbeck
    *Doc LastChange: 12.Sept. 2023
    *Doc Description: Computes a histogram with a given number of bins - the input type is float
    *Doc Output: [Bin value, percentage, absolute number]
    """
    # Convert list to floats
    for i in range(len(value_list)):
        value_list[i] = float(value_list[i])

    value_list.sort()
    minimum = float(value_list[0])
    maximum = float(value_list[-1])

    # Define legend
    steps = round((float(maximum) - float(minimum)) / int(bins), 6)
    out_array = []
    y_axis = []

    for i in range(int(bins)):
        y_axis.append(round((minimum + i * steps), 6))
    y_axis.append(round(maximum, 6))

    # Compute percentage of bins
    for i in range(int(bins)):
        lower = y_axis[i]
        upper = y_axis[i + 1]
        n = 0
        for v in range(len(value_list)):
            if lower <= float(value_list[v]) <= upper:
                n += 1
        out_array.append([y_axis[i], round(n / float(len(value_list)), 3), n])
    return out_array


def compute_histo_strings(list):
    """
    *Doc Author: Sebastian Filbeck
    *Doc LastChange: 12.Sept. 2023
    *Doc Description: Computes a histogram with a given number of bins - the input type is string
    """
    list.sort()
    n = 1
    y_axis = []

    for x in range(len(list) - 1):
        if list[x] == list[x + 1]:
            n += 1
            # BugFix: actual_last = array[x]
        else:
            y_axis.append([list[x], round(n / float(len(list)), 3), n])
            n = 1

    # BugFix: y_axis.append([actual_last, round(n / float(len(array)), 3), n])
    y_axis.append([list[-1], round(n / float(len(list)), 3), n])
    return y_axis


def occupancy_and_number_tomos(label, header_arr, entries_arr):
    """
    *Doc Author: Sebastian Filbeck
    *Doc LastChange: 12.Sept. 2023
    *Doc Description: Returns a list of all listed tomograms and their respective occupancy in the .star
    """
    print('--> Analysing number of tomograms')

    collected_values = StarFileOperations.collect_values_from_spec_label(label, header_arr, entries_arr)
    histo_array = compute_histo_strings(collected_values)

    print('\tFound ', len(histo_array), ' tilt series')
    print('\tFrom ', histo_array[0][0])
    print('\tTo  ', histo_array[-1][0])
    print('')

    HouseKeeping.make_standard_logfile_entry('Tomos listed: ' + str(histo_array[0][0]) + ' - ' + str(histo_array[-1][0]))

    return histo_array


def prompt_histogram_commandline(label, header_arr, entries_arr, title_of_histo):
    """
    *Doc Author: Sebastian Filbeck
    *Doc LastChange: 9. Oct. 2023
    *Doc Description: Prompts a histogram of a given value in the command line.
    """
    print('--> Computing histogram.')

    if feasibility_check_histogram(label, header_arr, entries_arr):

        # Collect values
        collected_values = StarFileOperations.collect_values_from_spec_label(label, header_arr, entries_arr)

        # see which type they have and convert
        float_flag, str_flag = False, False

        for u in range(len(collected_values)):

            if '.' in str(collected_values[u]):
                try:
                    collected_values[u] = float(collected_values[u])
                    float_flag = True
                except:
                    str_flag = True
            else:
                str_flag = True

        # Compute histograms
        if str_flag:
            nr_bins = get_nr_string(collected_values)
            if nr_bins > 300:
                print('!WARNING: Number of bins would be', nr_bins, '!!')
                print('!\tYou might have chosen the wrong label?')
                print('')
                print('!WARNING: Skipping histogram - fasten your seat belts and prepare for crash!')
                print('')
                time.sleep(2)
                return False

            histo_array = compute_histo_strings(collected_values)

        elif float_flag:
            nr_bins = 34
            histo_array = compute_histo_floats(collected_values, nr_bins)
        print('     Done.')

        print('')
        print('--> Look, I drew you something:')
        print('')

        # Checking how long the legends are
        legend_length = 1
        for k in range(len(histo_array)):
            if len(str(histo_array[k][0])) > legend_length:
                legend_length = len(str(histo_array[k][0]))

        if legend_length > 25:
            print('')
            print('!WARNING: Your legend has more than 25 characters.')
            print('!\tThis is likely to look horrible:')
            time.sleep(5)
            print('')
            print('    Thinking of it again...')
            print('')
            time.sleep(5)
            print('    ...I give you 10 sec to consider whether you really want to have that output')
            print('    Cancel by hitting Ctrl + C!')
            time.sleep(10)
            print('    Your decision...')
            print('continuing:')

        print('')

        ##################################################################
        # Printing Histogram

        frame_width = 70
        frame_top = ' ' * (legend_length + 2) + '-' * frame_width

        title_line = 'Distribution of ' + title_of_histo
        title_line = title_line + (' ' * int(len(frame_top) - len(title_line))) + '   %    Absol.'

        print(title_line)
        print(frame_top)

        for t in range(len(histo_array)):
            spacer = ' ' * int(legend_length - len(str(histo_array[t][0])) + 1)
            bar = str('#' * int(histo_array[t][1] * (frame_width - 2)))
            non_bar = str(' ' * int((frame_width - 2) - len(bar)))
            line = str(histo_array[t][0]) + spacer + ' |' + bar + non_bar \
                   + '| ' + str(' ' * int(4 - len(str(histo_array[t][1] * 100))) + str(round(histo_array[t][1] * 100, 2))) \
                   + '%| ' + str(histo_array[t][2])
            print(line)
        print(frame_top)


def feasibility_check_histogram(label, header_arr, entries_arr):
    """
    *Doc Author: Sebastian Filbeck
    *Doc LastChange: 9. Oct. 2023
    *Doc Description: Checks whether there is more than one value in the distribution and whether a histogram is possible
    """
    collected_values = StarFileOperations.collect_values_from_spec_label(label, header_arr, entries_arr)

    try:
        collected_values.sort()
    except:
        print('!ERROR: Most likely strings and integers are mixed in the resp. column')
        print('!\t Histogram will be skipped!')
        print('')
        return False
    first_entry = collected_values[0]
    last_entry = collected_values[-1]

    # Error messages
    if first_entry == last_entry:
        print('!ERROR: First and last entry are the same!')
        print('!\tErgo: non-sense histogram!')
        print('!\t Histogram will be skipped!')
        print('')
        return False
    elif len(collected_values) == 0:
        print('!ERROR: No entry found!')
        print('!\t Histogram will be skipped!')
        print('')
        return False
    else:
        return True
