# Supplementary material for: Structurally heterogeneous ribosomes cooperate in protein synthesis in bacterial cells
Source: Nat Commun. 2025 Mar 20;16:2751. doi: 10.1038/s41467-025-57955-8 (PMC11926189; doi:10.1038/s41467-025-57955-8)
Supplement: Supplementary file 6 — Source data [file 41467_2025_57955_MOESM6_ESM.xlsx]

## Sheet: Fig. 3
Figure 3e
	1xbS20 - 1xbS20			1xbS20 - 2xbS20			2xbS20 - 1xbS20			2xbS20 - 2xbS20
distance [Å]	mean	q05	q95	mean	q05	q95	mean	q05	q95	mean	q05	q95
0	9.12645e-06	0	2.21114e-05	3.14005e-06	1.53768e-05	0.000285305	3.25889e-06	1.48545e-05	0.000180472	4.26464e-07	1.46978e-05	0.000205805
5.06061	1.79518e-05	5.06061	3.81991e-05	7.50961e-06	2.49583e-05	0.000343726	7.66016e-06	2.66258e-05	0.000232012	1.46397e-06	2.50553e-05	0.000252271
10.1212	3.32186e-05	10.1212	6.06157e-05	1.64706e-05	3.96864e-05	0.00041011	1.65503e-05	4.39739e-05	0.000304983	4.39283e-06	4.16407e-05	0.000309281
15.1818	5.79349e-05	15.1818	8.92207e-05	3.32141e-05	6.18161e-05	0.000484756	3.29682e-05	7.00127e-05	0.000396582	1.15939e-05	6.62718e-05	0.000395599
20.2424	9.54495e-05	20.2424	0.000131215	6.17747e-05	9.3801e-05	0.000574136	6.08477e-05	0.000114296	0.00048537	2.70836e-05	0.000100593	0.000502603
25.303	0.000148962	25.303	0.000184421	0.000106387	0.000133995	0.000687404	0.000104386	0.000178347	0.000580072	5.65141e-05	0.000149327	0.000629292
30.3636	0.000220966	30.3636	0.000252252	0.000170509	0.000192228	0.000803399	0.000167338	0.000253696	0.000686143	0.000105301	0.000207258	0.000777029
35.4242	0.000312715	35.4242	0.0003364	0.000255947	0.000277811	0.000917628	0.000252484	0.000339508	0.000803593	0.000177059	0.000279387	0.000946253
40.4848	0.000424084	40.4848	0.00043418	0.000362748	0.000387483	0.00104039	0.00036149	0.000427458	0.000932418	0.000272327	0.000370843	0.00113653
45.5455	0.000553868	45.5455	0.000515637	0.000489684	0.00051303	0.00117139	0.00049528	0.000526022	0.00107256	0.000389952	0.000490156	0.00134688
50.6061	0.000700364	50.6061	0.000600184	0.000635687	0.000648073	0.00131026	0.000654452	0.00063626	0.00122374	0.000530119	0.000641993	0.00153438
55.6667	0.000862059	55.6667	0.000701452	0.000800753	0.000795642	0.00148111	0.000839119	0.000756939	0.00138564	0.000698147	0.000823583	0.00173143
60.7273	0.00103814	60.7273	0.000839326	0.000985707	0.00094605	0.00172799	0.00104802	0.000890347	0.00164749	0.000902829	0.000983948	0.00194424
65.7879	0.00122863	65.7879	0.000988653	0.00119115	0.00110393	0.00203672	0.00127748	0.0010372	0.0019364	0.00114985	0.00117745	0.00217185
70.8485	0.00143423	70.8485	0.00116132	0.00141654	0.00126865	0.00237907	0.00152137	0.00119835	0.00226641	0.00143259	0.00133456	0.00240324
75.9091	0.00165599	75.9091	0.00134857	0.00166043	0.00144957	0.00274509	0.00177336	0.0013677	0.00257032	0.00173231	0.00149028	0.00266873
80.9697	0.00189497	80.9697	0.0015182	0.00192172	0.00168355	0.00311451	0.00202965	0.00153419	0.00283914	0.00202562	0.00168903	0.00294697
86.0303	0.00215206	86.0303	0.00170498	0.00220092	0.00193755	0.00345786	0.00229102	0.00171138	0.00308482	0.0022975	0.00190323	0.00323303
91.0909	0.00242774	91.0909	0.00186973	0.00249982	0.00219443	0.00376626	0.00256235	0.00189159	0.00344509	0.0025512	0.00213261	0.00351568
96.1515	0.00272179	96.1515	0.00203496	0.00281936	0.00244143	0.00416396	0.00284966	0.00209038	0.00388478	0.00280493	0.00237088	0.00380769
101.212	0.00303276	101.212	0.00220239	0.0031572	0.00261881	0.00456228	0.00315652	0.00232866	0.00431995	0.00308038	0.00261722	0.0041317
106.273	0.00335739	106.273	0.00237018	0.00350616	0.00279039	0.00499431	0.00348207	0.00256409	0.00472245	0.00339004	0.0028738	0.00440224
111.333	0.00369019	111.333	0.00253639	0.0038549	0.00295865	0.00535064	0.00382122	0.0027846	0.00500241	0.00373033	0.00313485	0.00466381
116.394	0.00402363	116.394	0.00268713	0.00419051	0.0031214	0.00557608	0.00416713	0.00297065	0.00523096	0.0040861	0.00330927	0.00497093
121.455	0.00434884	121.455	0.00280961	0.00450207	0.00327647	0.00574132	0.00451298	0.00314849	0.00540524	0.0044382	0.00346734	0.00528586
126.515	0.00465685	126.515	0.00292311	0.00478342	0.00342169	0.00585123	0.00485197	0.00332766	0.00554727	0.00477045	0.00370074	0.00559452
131.576	0.00493988	131.576	0.00302662	0.00503405	0.00355493	0.00591251	0.00517601	0.0035032	0.00589626	0.00507426	0.00385687	0.00586114
136.636	0.00519203	136.636	0.00311932	0.00525718	0.00365304	0.00597418	0.00547435	0.0036348	0.00627683	0.00534827	0.00395275	0.00607631
141.697	0.00540916	141.697	0.00318886	0.00545639	0.00373247	0.00613485	0.00573365	0.00374225	0.00657057	0.00559599	0.0039948	0.00622449
146.758	0.00558795	146.758	0.00330506	0.00563115	0.00384152	0.00630196	0.00593943	0.00382889	0.00673268	0.00582106	0.00398872	0.00631657
151.818	0.00572462	151.818	0.00339537	0.00577485	0.00398356	0.00628411	0.00607903	0.00389366	0.00687158	0.00602112	0.00398338	0.00634632
156.879	0.0058142	156.879	0.00347141	0.00587593	0.00408246	0.00624045	0.00614405	0.00393607	0.00698921	0.00618274	0.00397348	0.00643375
161.939	0.00585074	161.939	0.00353257	0.00592165	0.00409057	0.00618662	0.00613076	0.00395618	0.00702199	0.00628232	0.00394801	0.00648809
167	0.00582862	167	0.00357856	0.00590274	0.00408175	0.00609755	0.00604016	0.0039546	0.00690831	0.00629371	0.00390803	0.0063199
172.061	0.00574444	172.061	0.00360937	0.0058165	0.00405664	0.00596008	0.00587749	0.00393243	0.00669616	0.00620072	0.00385489	0.0060831
177.121	0.00559872	177.121	0.00361716	0.00566741	0.0040161	0.00587555	0.00565187	0.00388095	0.00639565	0.00600215	0.00379008	0.0058065
182.182	0.00539664	182.182	0.00357846	0.00546497	0.00396123	0.00576349	0.00537591	0.003823	0.00605972	0.00571256	0.00371527	0.00555562
187.242	0.0051479	187.242	0.00353023	0.00522113	0.00388508	0.00544542	0.00506496	0.00375079	0.00575512	0.00535851	0.00363225	0.00539606
192.303	0.00486502	192.303	0.00345966	0.00494739	0.00377473	0.00509597	0.0047354	0.00366639	0.00553909	0.00497156	0.00352358	0.00522238
197.364	0.00456165	197.364	0.00337378	0.00465322	0.00365335	0.00488507	0.00440252	0.00357207	0.00505644	0.00458062	0.00339102	0.00506112
202.424	0.00425062	202.424	0.00325673	0.00434607	0.00352713	0.00479973	0.00407792	0.00347025	0.00466262	0.00420824	0.00326007	0.00487452
207.485	0.0039426	207.485	0.00315986	0.0040322	0.00338845	0.00469201	0.00376869	0.00327652	0.00435277	0.00386761	0.00303774	0.00469763
212.545	0.00364545	212.545	0.00296699	0.00371774	0.00319406	0.00448972	0.00347782	0.00308234	0.00411917	0.00356169	0.00288706	0.00443731
217.606	0.00336439	217.606	0.00281938	0.00340997	0.00292248	0.00421949	0.00320585	0.00276804	0.00393297	0.00328676	0.0027676	0.00407818
222.667	0.00310281	222.667	0.00267431	0.00311782	0.00269558	0.00401468	0.0029528	0.00247681	0.00377753	0.00303689	0.00264888	0.00388525
227.727	0.00286323	227.727	0.00248531	0.00285117	0.00244612	0.0038408	0.00271959	0.00228021	0.00362176	0.00280788	0.00253107	0.0037109
232.788	0.00264792	232.788	0.00219329	0.00261895	0.00222519	0.00366761	0.00250844	0.00216338	0.00343207	0.00259914	0.00239751	0.00353113
237.848	0.00245886	237.848	0.00187101	0.00242592	0.00203126	0.00349732	0.00232197	0.00208475	0.00317801	0.00241315	0.00224465	0.00335668
242.909	0.00229712	242.909	0.00159098	0.00227153	0.00186293	0.00328885	0.0021623	0.00196025	0.00307428	0.00225328	0.0020111	0.00319636
247.97	0.002162	247.97	0.00135577	0.00214994	0.00168862	0.00307584	0.0020303	0.00179715	0.00296596	0.00212132	0.00178608	0.00305648
253.03	0.00205062	253.03	0.00117035	0.00205198	0.00154965	0.00287741	0.00192534	0.00162998	0.0028161	0.00201595	0.00157658	0.00289721
258.091	0.0019582	258.091	0.00108586	0.00196793	0.00143718	0.00269452	0.00184549	0.00148157	0.0026704	0.00193263	0.00138848	0.00273565
263.152	0.0018792	263.152	0.00101768	0.00188973	0.00133205	0.00254984	0.00178773	0.00135603	0.00256444	0.00186409	0.00123503	0.00257983
268.212	0.00180878	268.212	0.000915521	0.00181207	0.00123901	0.00242378	0.00174795	0.00125324	0.00248924	0.00180181	0.00119623	0.00244238
273.273	0.00174408	273.273	0.000823244	0.0017325	0.00115512	0.00230685	0.00172075	0.00117629	0.00242568	0.00173885	0.00118942	0.00234385
278.333	0.00168482	278.333	0.000758407	0.00165092	0.00108517	0.00221016	0.00169955	0.00108774	0.00236568	0.00167179	0.00119779	0.00228635
283.394	0.00163293	283.394	0.000732195	0.001569	0.00102965	0.00211669	0.00167737	0.00100966	0.00230512	0.00160141	0.00119291	0.00223803
288.455	0.00159133	288.455	0.000741062	0.00148939	0.000945028	0.00202462	0.0016485	0.000955254	0.00226212	0.00153204	0.00113905	0.00217976
293.515	0.00156238	293.515	0.000780739	0.00141488	0.000866372	0.00192656	0.00160994	0.000921046	0.00222048	0.00146921	0.00105631	0.00211895
298.576	0.00154627	298.576	0.000830933	0.00134766	0.000840086	0.00183035	0.0015621	0.000901293	0.00217829	0.00141697	0.000966549	0.00205618
303.636	0.00154018	303.636	0.000867114	0.0012888	0.000830655	0.00179513	0.00150819	0.000884621	0.00213468	0.00137584	0.000891534	0.00199425
308.697	0.00153826	308.697	0.000806264	0.00123835	0.000820634	0.00177668	0.00145233	0.000869785	0.00208186	0.00134254	0.000832308	0.0019496
313.758	0.00153268	313.758	0.000749675	0.00119594	0.00076687	0.00176144	0.00139768	0.000843236	0.00202217	0.00131217	0.00082129	0.00190379
318.818	0.00151549	318.818	0.000723438	0.00116134	0.000708257	0.00175316	0.00134535	0.000811109	0.00199009	0.00128087	0.000815828	0.00186747
323.879	0.00148053	323.879	0.000688859	0.00113474	0.000659185	0.00172027	0.0012946	0.000774807	0.00193658	0.00124716	0.000795335	0.00182961
328.939	0.00142505	328.939	0.000652189	0.00111637	0.000625081	0.00170279	0.00124384	0.000725355	0.00188069	0.00121154	0.000777974	0.00180244
334	0.00135033	334	0.000600852	0.00110565	0.000604498	0.00169067	0.00119173	0.000674656	0.00182273	0.00117465	0.000743946	0.00176817
339.061	0.00126103	339.061	0.000551744	0.00110071	0.000586815	0.00167522	0.00113782	0.000622368	0.00176313	0.00113579	0.000710592	0.00172653
344.121	0.00116388	344.121	0.000514164	0.00109841	0.000579297	0.00165496	0.00108285	0.000560023	0.00170238	0.00109285	0.000679619	0.00167761
349.182	0.00106596	349.182	0.000483773	0.00109499	0.000581784	0.00162859	0.00102858	0.000516079	0.00164392	0.00104416	0.000648717	0.00162199
354.242	0.000973457	354.242	0.00043792	0.00108693	0.000575154	0.00159495	0.000977212	0.000479838	0.00159504	0.000990253	0.00061901	0.00156045
359.303	0.000890937	359.303	0.000373898	0.00107162	0.000547251	0.00155324	0.000930568	0.000448028	0.00154785	0.00093399	0.000567763	0.00149402
364.364	0.000821213	364.364	0.000309019	0.00104755	0.000505625	0.00150311	0.000889278	0.000414314	0.00150838	0.000878976	0.000516317	0.0014239
369.424	0.000765565	369.424	0.000247115	0.00101432	0.000461684	0.00144466	0.000852616	0.000375098	0.00147569	0.000827525	0.000470285	0.0013653
374.485	0.000724028	374.485	0.000219164	0.000972572	0.000413421	0.00137931	0.000819127	0.000349464	0.00145566	0.000780146	0.000434433	0.00130897
379.545	0.000695635	379.545	0.000195742	0.000924292	0.000373211	0.00132128	0.000787497	0.000329576	0.00144092	0.00073679	0.000394034	0.00125868
384.606	0.00067859	384.606	0.000166747	0.000872573	0.000341604	0.00127405	0.000757116	0.000318323	0.00142107	0.000698311	0.00036707	0.00120291
389.667	0.000670494	389.667	0.000147824	0.000821204	0.000318881	0.00122833	0.00072796	0.000316591	0.00136324	0.00066658	0.000344429	0.00115238
394.727	0.000668651	394.727	0.000139346	0.000773804	0.000288769	0.00120859	0.000700079	0.000317024	0.00131999	0.000643378	0.000317042	0.00110963
399.788	0.000670442	399.788	0.000141153	0.000732963	0.000263692	0.00120175	0.000673277	0.000318593	0.00127846	0.000629071	0.000295381	0.00106083
404.848	0.000673654	404.848	0.000152774	0.00069981	0.000243782	0.0011974	0.000647315	0.000309083	0.00123875	0.000622304	0.000286167	0.00101071
409.909	0.000676644	409.909	0.000174147	0.000674183	0.000223654	0.00119302	0.000622408	0.000292748	0.00120637	0.000620651	0.000287098	0.000953768
414.97	0.00067829	414.97	0.000172878	0.000655111	0.000208971	0.00118081	0.000599469	0.000284936	0.00120501	0.000621977	0.000295434	0.00091334
420.03	0.00067777	420.03	0.0001557	0.000641248	0.000199547	0.00116095	0.000579771	0.000278374	0.00121344	0.000624729	0.000305952	0.000892172
425.091	0.000674341	425.091	0.000137696	0.000630972	0.000205347	0.00113407	0.00056432	0.000268911	0.00121478	0.000627366	0.00030744	0.000878032
430.152	0.000667228	430.152	0.000124001	0.00062248	0.000212206	0.00110094	0.000553397	0.000260303	0.00118099	0.000627876	0.000297953	0.000876373
435.212	0.000655718	435.212	0.000127333	0.000613938	0.000218511	0.00106268	0.000546544	0.000253042	0.00114618	0.000624107	0.000286827	0.00087769
440.273	0.0006394	440.273	0.000130865	0.00060379	0.000213985	0.00102035	0.000542818	0.000247627	0.00111068	0.000614606	0.000275662	0.000876556
445.333	0.000618406	445.333	0.000123963	0.000591079	0.000190839	0.000974867	0.000540992	0.000236104	0.00108019	0.000599109	0.000273249	0.000872057
450.394	0.000593523	450.394	0.000109094	0.000575545	0.000175817	0.000927124	0.000539553	0.000205112	0.00104886	0.000578552	0.000263807	0.000862828
455.455	0.000566055	455.455	9.49413e-05	0.0005574	0.000145567	0.000883479	0.000536703	0.000168392	0.000990208	0.00055433	0.000257524	0.00084175
460.515	0.000537449	460.515	8.1628e-05	0.000536869	0.000112993	0.000845148	0.000530446	0.00015025	0.000916862	0.000527996	0.000255806	0.000814676
465.576	0.000508775	465.576	6.9358e-05	0.000513707	8.5343e-05	0.000808619	0.000518819	0.000137372	0.000862455	0.000500954	0.000239599	0.000781712
470.636	0.000480258	470.636	5.82039e-05	0.000486938	6.25361e-05	0.00077435	0.000500137	0.000123124	0.000828215	0.00047368	0.000230081	0.000743236
475.697	0.000451075	475.697	4.82184e-05	0.00045504	4.44448e-05	0.00073431	0.000473132	0.000108003	0.000798798	0.000444752	0.000220019	0.000699783
480.758	0.000419553	480.758	3.94281e-05	0.000416464	3.05714e-05	0.000678503	0.000437035	9.22158e-05	0.000762413	0.000410825	0.000209072	0.000652114
485.818	0.000383817	485.818	3.17829e-05	0.000370412	2.03396e-05	0.000620433	0.000391742	7.633e-05	0.000718043	0.00036797	0.000181228	0.000601178
490.879	0.000342619	490.879	2.52682e-05	0.000317536	1.30864e-05	0.000564872	0.000338238	6.10949e-05	0.00066639	0.000314503	0.000146402	0.000547994
495.939	0.00029606	495.939	1.97766e-05	0.000260224	8.15499e-06	0.000510824	0.000279044	4.7226e-05	0.000608747	0.00025249	0.000115654	0.000495982
501	0.000245854	501	1.5233e-05	0.000202294	4.92189e-06	0.000460253	0.000218114	3.52494e-05	0.000546999	0.000187683	8.79945e-05	0.000450678

## Sheet: Supplementary Fig. 2e
Supplementary Fig. 2e
/fsc
/@title	/@xaxis	/@yaxis	/coordinate/x	/coordinate/x/#agg	/coordinate/y	/coordinate/y/#agg
RELION masked-corrected FSC	Resolution (A-1)	Correlation Coefficient	0.001001	0.001001	1	1
RELION masked-corrected FSC	Resolution (A-1)	Correlation Coefficient	0.00237925	0.00237925	0.999996	0.999996
RELION masked-corrected FSC	Resolution (A-1)	Correlation Coefficient	0.00475851	0.00475851	0.999918	0.999918
RELION masked-corrected FSC	Resolution (A-1)	Correlation Coefficient	0.00713776	0.00713776	0.999705	0.999705
RELION masked-corrected FSC	Resolution (A-1)	Correlation Coefficient	0.00951701	0.00951701	0.999615	0.999615
RELION masked-corrected FSC	Resolution (A-1)	Correlation Coefficient	0.0118963	0.0118963	0.999415	0.999415
RELION masked-corrected FSC	Resolution (A-1)	Correlation Coefficient	0.0142755	0.0142755	0.998919	0.998919
RELION masked-corrected FSC	Resolution (A-1)	Correlation Coefficient	0.0166548	0.0166548	0.99844	0.99844
RELION masked-corrected FSC	Resolution (A-1)	Correlation Coefficient	0.019034	0.019034	0.99815	0.99815
RELION masked-corrected FSC	Resolution (A-1)	Correlation Coefficient	0.0214133	0.0214133	0.998048	0.998048
RELION masked-corrected FSC	Resolution (A-1)	Correlation Coefficient	0.0237925	0.0237925	0.997594	0.997594
RELION masked-corrected FSC	Resolution (A-1)	Correlation Coefficient	0.0261718	0.0261718	0.996888	0.996888
RELION masked-corrected FSC	Resolution (A-1)	Correlation Coefficient	0.028551	0.028551	0.996646	0.996646
RELION masked-corrected FSC	Resolution (A-1)	Correlation Coefficient	0.0309303	0.0309303	0.996853	0.996853
RELION masked-corrected FSC	Resolution (A-1)	Correlation Coefficient	0.0333095	0.0333095	0.997132	0.997132
RELION masked-corrected FSC	Resolution (A-1)	Correlation Coefficient	0.0356888	0.0356888	0.997446	0.997446
RELION masked-corrected FSC	Resolution (A-1)	Correlation Coefficient	0.038068	0.038068	0.997604	0.997604
RELION masked-corrected FSC	Resolution (A-1)	Correlation Coefficient	0.0404473	0.0404473	0.996981	0.996981
RELION masked-corrected FSC	Resolution (A-1)	Correlation Coefficient	0.0428266	0.0428266	0.996342	0.996342
RELION masked-corrected FSC	Resolution (A-1)	Correlation Coefficient	0.0452058	0.0452058	0.995653	0.995653
RELION masked-corrected FSC	Resolution (A-1)	Correlation Coefficient	0.0475851	0.0475851	0.994657	0.994657
RELION masked-corrected FSC	Resolution (A-1)	Correlation Coefficient	0.0499643	0.0499643	0.992462	0.992462
RELION masked-corrected FSC	Resolution (A-1)	Correlation Coefficient	0.0523436	0.0523436	0.991206	0.991206
RELION masked-corrected FSC	Resolution (A-1)	Correlation Coefficient	0.0547228	0.0547228	0.988985	0.988985
RELION masked-corrected FSC	Resolution (A-1)	Correlation Coefficient	0.0571021	0.0571021	0.985443	0.985443
RELION masked-corrected FSC	Resolution (A-1)	Correlation Coefficient	0.0594813	0.0594813	0.982829	0.982829
RELION masked-corrected FSC	Resolution (A-1)	Correlation Coefficient	0.0618606	0.0618606	0.979795	0.979795
RELION masked-corrected FSC	Resolution (A-1)	Correlation Coefficient	0.0642398	0.0642398	0.974421	0.974421
RELION masked-corrected FSC	Resolution (A-1)	Correlation Coefficient	0.0666191	0.0666191	0.970295	0.970295
RELION masked-corrected FSC	Resolution (A-1)	Correlation Coefficient	0.0689983	0.0689983	0.966822	0.966822
RELION masked-corrected FSC	Resolution (A-1)	Correlation Coefficient	0.0713776	0.0713776	0.965427	0.965427
RELION masked-corrected FSC	Resolution (A-1)	Correlation Coefficient	0.0737568	0.0737568	0.966671	0.966671
RELION masked-corrected FSC	Resolution (A-1)	Correlation Coefficient	0.0761361	0.0761361	0.963505	0.963505
RELION masked-corrected FSC	Resolution (A-1)	Correlation Coefficient	0.0785154	0.0785154	0.960393	0.960393
RELION masked-corrected FSC	Resolution (A-1)	Correlation Coefficient	0.0808946	0.0808946	0.957703	0.957703
RELION masked-corrected FSC	Resolution (A-1)	Correlation Coefficient	0.0832739	0.0832739	0.941392	0.941392
RELION masked-corrected FSC	Resolution (A-1)	Correlation Coefficient	0.0856531	0.0856531	0.946365	0.946365
RELION masked-corrected FSC	Resolution (A-1)	Correlation Coefficient	0.0880324	0.0880324	0.943573	0.943573
RELION masked-corrected FSC	Resolution (A-1)	Correlation Coefficient	0.0904116	0.0904116	0.940348	0.940348
RELION masked-corrected FSC	Resolution (A-1)	Correlation Coefficient	0.0927909	0.0927909	0.938208	0.938208
RELION masked-corrected FSC	Resolution (A-1)	Correlation Coefficient	0.0951701	0.0951701	0.933212	0.933212
RELION masked-corrected FSC	Resolution (A-1)	Correlation Coefficient	0.0975494	0.0975494	0.930019	0.930019
RELION masked-corrected FSC	Resolution (A-1)	Correlation Coefficient	0.0999286	0.0999286	0.924746	0.924746
RELION masked-corrected FSC	Resolution (A-1)	Correlation Coefficient	0.102308	0.102308	0.919235	0.919235
RELION masked-corrected FSC	Resolution (A-1)	Correlation Coefficient	0.104687	0.104687	0.910259	0.910259
RELION masked-corrected FSC	Resolution (A-1)	Correlation Coefficient	0.107066	0.107066	0.899998	0.899998
RELION masked-corrected FSC	Resolution (A-1)	Correlation Coefficient	0.109446	0.109446	0.893098	0.893098
RELION masked-corrected FSC	Resolution (A-1)	Correlation Coefficient	0.111825	0.111825	0.882378	0.882378
RELION masked-corrected FSC	Resolution (A-1)	Correlation Coefficient	0.114204	0.114204	0.876771	0.876771
RELION masked-corrected FSC	Resolution (A-1)	Correlation Coefficient	0.116583	0.116583	0.872588	0.872588
RELION masked-corrected FSC	Resolution (A-1)	Correlation Coefficient	0.118963	0.118963	0.863136	0.863136
RELION masked-corrected FSC	Resolution (A-1)	Correlation Coefficient	0.121342	0.121342	0.857401	0.857401
RELION masked-corrected FSC	Resolution (A-1)	Correlation Coefficient	0.123721	0.123721	0.852259	0.852259
RELION masked-corrected FSC	Resolution (A-1)	Correlation Coefficient	0.1261	0.1261	0.847694	0.847694
RELION masked-corrected FSC	Resolution (A-1)	Correlation Coefficient	0.12848	0.12848	0.844712	0.844712
RELION masked-corrected FSC	Resolution (A-1)	Correlation Coefficient	0.130859	0.130859	0.844302	0.844302
RELION masked-corrected FSC	Resolution (A-1)	Correlation Coefficient	0.133238	0.133238	0.84	0.84
RELION masked-corrected FSC	Resolution (A-1)	Correlation Coefficient	0.135617	0.135617	0.830982	0.830982
RELION masked-corrected FSC	Resolution (A-1)	Correlation Coefficient	0.137997	0.137997	0.821702	0.821702
RELION masked-corrected FSC	Resolution (A-1)	Correlation Coefficient	0.140376	0.140376	0.815172	0.815172
RELION masked-corrected FSC	Resolution (A-1)	Correlation Coefficient	0.142755	0.142755	0.807783	0.807783
RELION masked-corrected FSC	Resolution (A-1)	Correlation Coefficient	0.145134	0.145134	0.800578	0.800578
RELION masked-corrected FSC	Resolution (A-1)	Correlation Coefficient	0.147514	0.147514	0.784372	0.784372
RELION masked-corrected FSC	Resolution (A-1)	Correlation Coefficient	0.149893	0.149893	0.770709	0.770709
RELION masked-corrected FSC	Resolution (A-1)	Correlation Coefficient	0.152272	0.152272	0.768633	0.768633
RELION masked-corrected FSC	Resolution (A-1)	Correlation Coefficient	0.154651	0.154651	0.76474	0.76474
RELION masked-corrected FSC	Resolution (A-1)	Correlation Coefficient	0.157031	0.157031	0.75164	0.75164
RELION masked-corrected FSC	Resolution (A-1)	Correlation Coefficient	0.15941	0.15941	0.751775	0.751775
RELION masked-corrected FSC	Resolution (A-1)	Correlation Coefficient	0.161789	0.161789	0.75135	0.75135
RELION masked-corrected FSC	Resolution (A-1)	Correlation Coefficient	0.164168	0.164168	0.75011	0.75011
RELION masked-corrected FSC	Resolution (A-1)	Correlation Coefficient	0.166548	0.166548	0.746286	0.746286
RELION masked-corrected FSC	Resolution (A-1)	Correlation Coefficient	0.168927	0.168927	0.749797	0.749797
RELION masked-corrected FSC	Resolution (A-1)	Correlation Coefficient	0.171306	0.171306	0.752765	0.752765
RELION masked-corrected FSC	Resolution (A-1)	Correlation Coefficient	0.173685	0.173685	0.748919	0.748919
RELION masked-corrected FSC	Resolution (A-1)	Correlation Coefficient	0.176065	0.176065	0.745174	0.745174
RELION masked-corrected FSC	Resolution (A-1)	Correlation Coefficient	0.178444	0.178444	0.737645	0.737645
RELION masked-corrected FSC	Resolution (A-1)	Correlation Coefficient	0.180823	0.180823	0.724104	0.724104
RELION masked-corrected FSC	Resolution (A-1)	Correlation Coefficient	0.183202	0.183202	0.721008	0.721008
RELION masked-corrected FSC	Resolution (A-1)	Correlation Coefficient	0.185582	0.185582	0.72038	0.72038
RELION masked-corrected FSC	Resolution (A-1)	Correlation Coefficient	0.187961	0.187961	0.724751	0.724751
RELION masked-corrected FSC	Resolution (A-1)	Correlation Coefficient	0.19034	0.19034	0.718723	0.718723
RELION masked-corrected FSC	Resolution (A-1)	Correlation Coefficient	0.19272	0.19272	0.704528	0.704528
RELION masked-corrected FSC	Resolution (A-1)	Correlation Coefficient	0.195099	0.195099	0.69587	0.69587
RELION masked-corrected FSC	Resolution (A-1)	Correlation Coefficient	0.197478	0.197478	0.691362	0.691362
RELION masked-corrected FSC	Resolution (A-1)	Correlation Coefficient	0.199857	0.199857	0.685191	0.685191
RELION masked-corrected FSC	Resolution (A-1)	Correlation Coefficient	0.202236	0.202236	0.682022	0.682022
RELION masked-corrected FSC	Resolution (A-1)	Correlation Coefficient	0.204616	0.204616	0.676822	0.676822
RELION masked-corrected FSC	Resolution (A-1)	Correlation Coefficient	0.206995	0.206995	0.667582	0.667582
RELION masked-corrected FSC	Resolution (A-1)	Correlation Coefficient	0.209374	0.209374	0.655784	0.655784
RELION masked-corrected FSC	Resolution (A-1)	Correlation Coefficient	0.211754	0.211754	0.651302	0.651302
RELION masked-corrected FSC	Resolution (A-1)	Correlation Coefficient	0.214133	0.214133	0.644401	0.644401
RELION masked-corrected FSC	Resolution (A-1)	Correlation Coefficient	0.216512	0.216512	0.636372	0.636372
RELION masked-corrected FSC	Resolution (A-1)	Correlation Coefficient	0.218891	0.218891	0.633732	0.633732
RELION masked-corrected FSC	Resolution (A-1)	Correlation Coefficient	0.221271	0.221271	0.618107	0.618107
RELION masked-corrected FSC	Resolution (A-1)	Correlation Coefficient	0.22365	0.22365	0.603944	0.603944
RELION masked-corrected FSC	Resolution (A-1)	Correlation Coefficient	0.226029	0.226029	0.586502	0.586502
RELION masked-corrected FSC	Resolution (A-1)	Correlation Coefficient	0.228408	0.228408	0.572377	0.572377
RELION masked-corrected FSC	Resolution (A-1)	Correlation Coefficient	0.230788	0.230788	0.570624	0.570624
RELION masked-corrected FSC	Resolution (A-1)	Correlation Coefficient	0.233167	0.233167	0.564299	0.564299
RELION masked-corrected FSC	Resolution (A-1)	Correlation Coefficient	0.235546	0.235546	0.546906	0.546906
RELION masked-corrected FSC	Resolution (A-1)	Correlation Coefficient	0.237925	0.237925	0.534689	0.534689
RELION masked-corrected FSC	Resolution (A-1)	Correlation Coefficient	0.240305	0.240305	0.519924	0.519924
RELION masked-corrected FSC	Resolution (A-1)	Correlation Coefficient	0.242684	0.242684	0.50407	0.50407
RELION masked-corrected FSC	Resolution (A-1)	Correlation Coefficient	0.245063	0.245063	0.492264	0.492264
RELION masked-corrected FSC	Resolution (A-1)	Correlation Coefficient	0.247442	0.247442	0.470016	0.470016
RELION masked-corrected FSC	Resolution (A-1)	Correlation Coefficient	0.249822	0.249822	0.466325	0.466325
RELION masked-corrected FSC	Resolution (A-1)	Correlation Coefficient	0.252201	0.252201	0.460012	0.460012
RELION masked-corrected FSC	Resolution (A-1)	Correlation Coefficient	0.25458	0.25458	0.434623	0.434623
RELION masked-corrected FSC	Resolution (A-1)	Correlation Coefficient	0.256959	0.256959	0.421084	0.421084
RELION masked-corrected FSC	Resolution (A-1)	Correlation Coefficient	0.259339	0.259339	0.415088	0.415088
RELION masked-corrected FSC	Resolution (A-1)	Correlation Coefficient	0.261718	0.261718	0.405212	0.405212
RELION masked-corrected FSC	Resolution (A-1)	Correlation Coefficient	0.264097	0.264097	0.392866	0.392866
RELION masked-corrected FSC	Resolution (A-1)	Correlation Coefficient	0.266476	0.266476	0.388134	0.388134
RELION masked-corrected FSC	Resolution (A-1)	Correlation Coefficient	0.268856	0.268856	0.378412	0.378412
RELION masked-corrected FSC	Resolution (A-1)	Correlation Coefficient	0.271235	0.271235	0.365102	0.365102
RELION masked-corrected FSC	Resolution (A-1)	Correlation Coefficient	0.273614	0.273614	0.345552	0.345552
RELION masked-corrected FSC	Resolution (A-1)	Correlation Coefficient	0.275993	0.275993	0.331484	0.331484
RELION masked-corrected FSC	Resolution (A-1)	Correlation Coefficient	0.278373	0.278373	0.309982	0.309982
RELION masked-corrected FSC	Resolution (A-1)	Correlation Coefficient	0.280752	0.280752	0.294008	0.294008
RELION masked-corrected FSC	Resolution (A-1)	Correlation Coefficient	0.283131	0.283131	0.278278	0.278278
RELION masked-corrected FSC	Resolution (A-1)	Correlation Coefficient	0.28551	0.28551	0.275452	0.275452
RELION masked-corrected FSC	Resolution (A-1)	Correlation Coefficient	0.28789	0.28789	0.256414	0.256414
RELION masked-corrected FSC	Resolution (A-1)	Correlation Coefficient	0.290269	0.290269	0.252586	0.252586
RELION masked-corrected FSC	Resolution (A-1)	Correlation Coefficient	0.292648	0.292648	0.238893	0.238893
RELION masked-corrected FSC	Resolution (A-1)	Correlation Coefficient	0.295027	0.295027	0.229711	0.229711
RELION masked-corrected FSC	Resolution (A-1)	Correlation Coefficient	0.297407	0.297407	0.225899	0.225899
RELION masked-corrected FSC	Resolution (A-1)	Correlation Coefficient	0.299786	0.299786	0.214948	0.214948
RELION masked-corrected FSC	Resolution (A-1)	Correlation Coefficient	0.302165	0.302165	0.202724	0.202724
RELION masked-corrected FSC	Resolution (A-1)	Correlation Coefficient	0.304544	0.304544	0.19101	0.19101
RELION masked-corrected FSC	Resolution (A-1)	Correlation Coefficient	0.306924	0.306924	0.185868	0.185868
RELION masked-corrected FSC	Resolution (A-1)	Correlation Coefficient	0.309303	0.309303	0.176931	0.176931
RELION masked-corrected FSC	Resolution (A-1)	Correlation Coefficient	0.311682	0.311682	0.164482	0.164482
RELION masked-corrected FSC	Resolution (A-1)	Correlation Coefficient	0.314061	0.314061	0.149949	0.149949
RELION masked-corrected FSC	Resolution (A-1)	Correlation Coefficient	0.316441	0.316441	0.137804	0.137804
RELION masked-corrected FSC	Resolution (A-1)	Correlation Coefficient	0.31882	0.31882	0.135173	0.135173
RELION masked-corrected FSC	Resolution (A-1)	Correlation Coefficient	0.321199	0.321199	0.123326	0.123326
RELION masked-corrected FSC	Resolution (A-1)	Correlation Coefficient	0.323578	0.323578	0.0899981	0.0899981
RELION masked-corrected FSC	Resolution (A-1)	Correlation Coefficient	0.325958	0.325958	0.0733599	0.0733599
RELION masked-corrected FSC	Resolution (A-1)	Correlation Coefficient	0.328337	0.328337	0.069803	0.069803
RELION masked-corrected FSC	Resolution (A-1)	Correlation Coefficient	0.330716	0.330716	0.0605543	0.0605543
RELION masked-corrected FSC	Resolution (A-1)	Correlation Coefficient	0.333095	0.333095	0.0432129	0.0432129
RELION masked-corrected FSC	Resolution (A-1)	Correlation Coefficient	0.335475	0.335475	0.0401778	0.0401778
RELION masked-corrected FSC	Resolution (A-1)	Correlation Coefficient	0.337854	0.337854	0.0351632	0.0351632
RELION masked-corrected FSC	Resolution (A-1)	Correlation Coefficient	0.340233	0.340233	0.0295419	0.0295419
RELION masked-corrected FSC	Resolution (A-1)	Correlation Coefficient	0.342612	0.342612	0.040174	0.040174
RELION masked-corrected FSC	Resolution (A-1)	Correlation Coefficient	0.344992	0.344992	0.0371428	0.0371428
RELION masked-corrected FSC	Resolution (A-1)	Correlation Coefficient	0.347371	0.347371	0.0262281	0.0262281
RELION masked-corrected FSC	Resolution (A-1)	Correlation Coefficient	0.34975	0.34975	0.0112902	0.0112902
RELION masked-corrected FSC	Resolution (A-1)	Correlation Coefficient	0.352129	0.352129	0.0155458	0.0155458
RELION masked-corrected FSC	Resolution (A-1)	Correlation Coefficient	0.354509	0.354509	0.0296897	0.0296897
RELION masked-corrected FSC	Resolution (A-1)	Correlation Coefficient	0.356888	0.356888	0.0269962	0.0269962
RELION masked-corrected FSC	Resolution (A-1)	Correlation Coefficient	0.359267	0.359267	0.0305025	0.0305025
RELION masked-corrected FSC	Resolution (A-1)	Correlation Coefficient	0.361646	0.361646	0.027463	0.027463
RELION masked-corrected FSC	Resolution (A-1)	Correlation Coefficient	0.364026	0.364026	0.0117713	0.0117713
RELION masked-corrected FSC	Resolution (A-1)	Correlation Coefficient	0.366405	0.366405	0.00835	0.00835
RELION masked-corrected FSC	Resolution (A-1)	Correlation Coefficient	0.368784	0.368784	0.0114961	0.0114961
RELION masked-corrected FSC	Resolution (A-1)	Correlation Coefficient	0.371163	0.371163	0.0244577	0.0244577
RELION masked-corrected FSC	Resolution (A-1)	Correlation Coefficient	0.373543	0.373543	0.0232162	0.0232162
RELION masked-corrected FSC	Resolution (A-1)	Correlation Coefficient	0.375922	0.375922	0.0146544	0.0146544
RELION masked-corrected FSC	Resolution (A-1)	Correlation Coefficient	0.378301	0.378301	0.00978644	0.00978644
RELION masked-corrected FSC	Resolution (A-1)	Correlation Coefficient	0.38068	0.38068	0.00612799	0.00612799
RELION masked-corrected FSC	Resolution (A-1)	Correlation Coefficient	0.38306	0.38306	0.0171709	0.0171709
RELION masked-corrected FSC	Resolution (A-1)	Correlation Coefficient	0.385439	0.385439	0.0242374	0.0242374
RELION masked-corrected FSC	Resolution (A-1)	Correlation Coefficient	0.387818	0.387818	0.00571208	0.00571208
RELION masked-corrected FSC	Resolution (A-1)	Correlation Coefficient	0.390198	0.390198	0.00210935	0.00210935
RELION masked-corrected FSC	Resolution (A-1)	Correlation Coefficient	0.392577	0.392577	-0.00694253	-0.00694253
RELION masked-corrected FSC	Resolution (A-1)	Correlation Coefficient	0.394956	0.394956	-0.00443916	-0.00443916
RELION masked-corrected FSC	Resolution (A-1)	Correlation Coefficient	0.397335	0.397335	-0.00374485	-0.00374485
RELION masked-corrected FSC	Resolution (A-1)	Correlation Coefficient	0.399714	0.399714	0.00781562	0.00781562
RELION masked-corrected FSC	Resolution (A-1)	Correlation Coefficient	0.402094	0.402094	0.013101	0.013101
RELION masked-corrected FSC	Resolution (A-1)	Correlation Coefficient	0.404473	0.404473	0.000800292	0.000800292
RELION masked-corrected FSC	Resolution (A-1)	Correlation Coefficient	0.406852	0.406852	-0.00131957	-0.00131957
RELION masked-corrected FSC	Resolution (A-1)	Correlation Coefficient	0.409232	0.409232	5.30755e-05	5.30755e-05
RELION masked-corrected FSC	Resolution (A-1)	Correlation Coefficient	0.411611	0.411611	0.00479213	0.00479213
RELION masked-corrected FSC	Resolution (A-1)	Correlation Coefficient	0.41399	0.41399	0.0130251	0.0130251
RELION masked-corrected FSC	Resolution (A-1)	Correlation Coefficient	0.416369	0.416369	0.00774009	0.00774009
RELION masked-corrected FSC	Resolution (A-1)	Correlation Coefficient	0.418748	0.418748	0.0116388	0.0116388
RELION masked-corrected FSC	Resolution (A-1)	Correlation Coefficient	0.421128	0.421128	0.00516102	0.00516102
RELION masked-corrected FSC	Resolution (A-1)	Correlation Coefficient	0.423507	0.423507	-0.00407069	-0.00407069
RELION masked-corrected FSC	Resolution (A-1)	Correlation Coefficient	0.425886	0.425886	-0.00211048	-0.00211048
RELION masked-corrected FSC	Resolution (A-1)	Correlation Coefficient	0.428266	0.428266	-0.00320403	-0.00320403
RELION masked-corrected FSC	Resolution (A-1)	Correlation Coefficient	0.430645	0.430645	-0.00598831	-0.00598831
RELION masked-corrected FSC	Resolution (A-1)	Correlation Coefficient	0.433024	0.433024	-0.00564786	-0.00564786
RELION masked-corrected FSC	Resolution (A-1)	Correlation Coefficient	0.435403	0.435403	-0.00304322	-0.00304322
RELION masked-corrected FSC	Resolution (A-1)	Correlation Coefficient	0.437783	0.437783	0.00176767	0.00176767
RELION masked-corrected FSC	Resolution (A-1)	Correlation Coefficient	0.440162	0.440162	0.000761706	0.000761706
RELION masked-corrected FSC	Resolution (A-1)	Correlation Coefficient	0.442541	0.442541	-0.00292028	-0.00292028
RELION masked-corrected FSC	Resolution (A-1)	Correlation Coefficient	0.44492	0.44492	-0.00497141	-0.00497141
RELION masked-corrected FSC	Resolution (A-1)	Correlation Coefficient	0.4473	0.4473	0.00119064	0.00119064
RELION masked-corrected FSC	Resolution (A-1)	Correlation Coefficient	0.449679	0.449679	-0.00608935	-0.00608935
RELION masked-corrected FSC	Resolution (A-1)	Correlation Coefficient	0.452058	0.452058	-0.00959566	-0.00959566
RELION masked-corrected FSC	Resolution (A-1)	Correlation Coefficient	0.454437	0.454437	-0.000492439	-0.000492439
RELION masked-corrected FSC	Resolution (A-1)	Correlation Coefficient	0.456817	0.456817	0.000950518	0.000950518
RELION masked-corrected FSC	Resolution (A-1)	Correlation Coefficient	0.459196	0.459196	-0.00387859	-0.00387859
RELION masked-corrected FSC	Resolution (A-1)	Correlation Coefficient	0.461575	0.461575	0.00419029	0.00419029
RELION masked-corrected FSC	Resolution (A-1)	Correlation Coefficient	0.463954	0.463954	-0.00131593	-0.00131593
RELION masked-corrected FSC	Resolution (A-1)	Correlation Coefficient	0.466334	0.466334	0.0034692	0.0034692
RELION masked-corrected FSC	Resolution (A-1)	Correlation Coefficient	0.468713	0.468713	0.00801607	0.00801607
RELION masked-corrected FSC	Resolution (A-1)	Correlation Coefficient	0.471092	0.471092	0.0120821	0.0120821
RELION masked-corrected FSC	Resolution (A-1)	Correlation Coefficient	0.473471	0.473471	0.00313024	0.00313024
RELION masked-corrected FSC	Resolution (A-1)	Correlation Coefficient	0.475851	0.475851	-0.0120811	-0.0120811
RELION masked-corrected FSC	Resolution (A-1)	Correlation Coefficient	0.47823	0.47823	-0.0109972	-0.0109972
RELION masked-corrected FSC	Resolution (A-1)	Correlation Coefficient	0.480609	0.480609	-0.00491526	-0.00491526
RELION masked-corrected FSC	Resolution (A-1)	Correlation Coefficient	0.482988	0.482988	-0.00445391	-0.00445391
RELION masked-corrected FSC	Resolution (A-1)	Correlation Coefficient	0.485368	0.485368	-0.00893171	-0.00893171
RELION masked-corrected FSC	Resolution (A-1)	Correlation Coefficient	0.487747	0.487747	-0.0104502	-0.0104502
RELION masked-corrected FSC	Resolution (A-1)	Correlation Coefficient	0.490126	0.490126	-0.0102944	-0.0102944
RELION masked-corrected FSC	Resolution (A-1)	Correlation Coefficient	0.492505	0.492505	-0.00798138	-0.00798138
RELION masked-corrected FSC	Resolution (A-1)	Correlation Coefficient	0.494885	0.494885	-0.00386526	-0.00386526
RELION masked-corrected FSC	Resolution (A-1)	Correlation Coefficient	0.497264	0.497264	-0.00179466	-0.00179466
RELION masked-corrected FSC	Resolution (A-1)	Correlation Coefficient	0.499643	0.499643	0.00580873	0.00580873
RELION masked-corrected FSC	Resolution (A-1)	Correlation Coefficient	0.502022	0.502022	0.00634453	0.00634453
RELION masked-corrected FSC	Resolution (A-1)	Correlation Coefficient	0.504402	0.504402	0.00439868	0.00439868
RELION masked-corrected FSC	Resolution (A-1)	Correlation Coefficient	0.506781	0.506781	0.00187089	0.00187089
RELION masked-corrected FSC	Resolution (A-1)	Correlation Coefficient	0.50916	0.50916	0.00810124	0.00810124
RELION masked-corrected FSC	Resolution (A-1)	Correlation Coefficient	0.511539	0.511539	0.00264695	0.00264695
RELION masked-corrected FSC	Resolution (A-1)	Correlation Coefficient	0.513919	0.513919	-0.00180071	-0.00180071
RELION masked-corrected FSC	Resolution (A-1)	Correlation Coefficient	0.516298	0.516298	0.00240486	0.00240486
RELION masked-corrected FSC	Resolution (A-1)	Correlation Coefficient	0.518677	0.518677	0.00328694	0.00328694
RELION masked-corrected FSC	Resolution (A-1)	Correlation Coefficient	0.521056	0.521056	0.00750395	0.00750395
RELION masked-corrected FSC	Resolution (A-1)	Correlation Coefficient	0.523436	0.523436	0.00517254	0.00517254
RELION masked-corrected FSC	Resolution (A-1)	Correlation Coefficient	0.525815	0.525815	0.0050485	0.0050485
RELION masked-corrected FSC	Resolution (A-1)	Correlation Coefficient	0.528194	0.528194	0.0128931	0.0128931
RELION masked-corrected FSC	Resolution (A-1)	Correlation Coefficient	0.530573	0.530573	0.00679507	0.00679507
RELION masked-corrected FSC	Resolution (A-1)	Correlation Coefficient	0.532953	0.532953	0.000152875	0.000152875
RELION masked-corrected FSC	Resolution (A-1)	Correlation Coefficient	0.535332	0.535332	0.00448264	0.00448264

## Sheet: Supplementary Fig. 2f
Supplementary Fig. 2f
/fsc
/@title	/@xaxis	/@yaxis	/coordinate/x	/coordinate/x/#agg	/coordinate/y	/coordinate/y/#agg
RELION masked-corrected FSC	Resolution (A-1)	Correlation Coefficient	0.001001	0.001001	1	1
RELION masked-corrected FSC	Resolution (A-1)	Correlation Coefficient	0.00237925	0.00237925	0.999941	0.999941
RELION masked-corrected FSC	Resolution (A-1)	Correlation Coefficient	0.00475851	0.00475851	0.999286	0.999286
RELION masked-corrected FSC	Resolution (A-1)	Correlation Coefficient	0.00713776	0.00713776	0.997022	0.997022
RELION masked-corrected FSC	Resolution (A-1)	Correlation Coefficient	0.00951701	0.00951701	0.996529	0.996529
RELION masked-corrected FSC	Resolution (A-1)	Correlation Coefficient	0.0118963	0.0118963	0.993783	0.993783
RELION masked-corrected FSC	Resolution (A-1)	Correlation Coefficient	0.0142755	0.0142755	0.988207	0.988207
RELION masked-corrected FSC	Resolution (A-1)	Correlation Coefficient	0.0166548	0.0166548	0.981008	0.981008
RELION masked-corrected FSC	Resolution (A-1)	Correlation Coefficient	0.019034	0.019034	0.977344	0.977344
RELION masked-corrected FSC	Resolution (A-1)	Correlation Coefficient	0.0214133	0.0214133	0.978144	0.978144
RELION masked-corrected FSC	Resolution (A-1)	Correlation Coefficient	0.0237925	0.0237925	0.975906	0.975906
RELION masked-corrected FSC	Resolution (A-1)	Correlation Coefficient	0.0261718	0.0261718	0.968959	0.968959
RELION masked-corrected FSC	Resolution (A-1)	Correlation Coefficient	0.028551	0.028551	0.968655	0.968655
RELION masked-corrected FSC	Resolution (A-1)	Correlation Coefficient	0.0309303	0.0309303	0.968857	0.968857
RELION masked-corrected FSC	Resolution (A-1)	Correlation Coefficient	0.0333095	0.0333095	0.968508	0.968508
RELION masked-corrected FSC	Resolution (A-1)	Correlation Coefficient	0.0356888	0.0356888	0.965619	0.965619
RELION masked-corrected FSC	Resolution (A-1)	Correlation Coefficient	0.038068	0.038068	0.962205	0.962205
RELION masked-corrected FSC	Resolution (A-1)	Correlation Coefficient	0.0404473	0.0404473	0.958639	0.958639
RELION masked-corrected FSC	Resolution (A-1)	Correlation Coefficient	0.0428266	0.0428266	0.955105	0.955105
RELION masked-corrected FSC	Resolution (A-1)	Correlation Coefficient	0.0452058	0.0452058	0.945914	0.945914
RELION masked-corrected FSC	Resolution (A-1)	Correlation Coefficient	0.0475851	0.0475851	0.932719	0.932719
RELION masked-corrected FSC	Resolution (A-1)	Correlation Coefficient	0.0499643	0.0499643	0.913574	0.913574
RELION masked-corrected FSC	Resolution (A-1)	Correlation Coefficient	0.0523436	0.0523436	0.866703	0.866703
RELION masked-corrected FSC	Resolution (A-1)	Correlation Coefficient	0.0547228	0.0547228	0.844311	0.844311
RELION masked-corrected FSC	Resolution (A-1)	Correlation Coefficient	0.0571021	0.0571021	0.781537	0.781537
RELION masked-corrected FSC	Resolution (A-1)	Correlation Coefficient	0.0594813	0.0594813	0.739153	0.739153
RELION masked-corrected FSC	Resolution (A-1)	Correlation Coefficient	0.0618606	0.0618606	0.726406	0.726406
RELION masked-corrected FSC	Resolution (A-1)	Correlation Coefficient	0.0642398	0.0642398	0.687344	0.687344
RELION masked-corrected FSC	Resolution (A-1)	Correlation Coefficient	0.0666191	0.0666191	0.650505	0.650505
RELION masked-corrected FSC	Resolution (A-1)	Correlation Coefficient	0.0689983	0.0689983	0.643643	0.643643
RELION masked-corrected FSC	Resolution (A-1)	Correlation Coefficient	0.0713776	0.0713776	0.638915	0.638915
RELION masked-corrected FSC	Resolution (A-1)	Correlation Coefficient	0.0737568	0.0737568	0.647741	0.647741
RELION masked-corrected FSC	Resolution (A-1)	Correlation Coefficient	0.0761361	0.0761361	0.639806	0.639806
RELION masked-corrected FSC	Resolution (A-1)	Correlation Coefficient	0.0785154	0.0785154	0.627638	0.627638
RELION masked-corrected FSC	Resolution (A-1)	Correlation Coefficient	0.0808946	0.0808946	0.595925	0.595925
RELION masked-corrected FSC	Resolution (A-1)	Correlation Coefficient	0.0832739	0.0832739	0.552355	0.552355
RELION masked-corrected FSC	Resolution (A-1)	Correlation Coefficient	0.0856531	0.0856531	0.541463	0.541463
RELION masked-corrected FSC	Resolution (A-1)	Correlation Coefficient	0.0880324	0.0880324	0.518889	0.518889
RELION masked-corrected FSC	Resolution (A-1)	Correlation Coefficient	0.0904116	0.0904116	0.510558	0.510558
RELION masked-corrected FSC	Resolution (A-1)	Correlation Coefficient	0.0927909	0.0927909	0.489833	0.489833
RELION masked-corrected FSC	Resolution (A-1)	Correlation Coefficient	0.0951701	0.0951701	0.48468	0.48468
RELION masked-corrected FSC	Resolution (A-1)	Correlation Coefficient	0.0975494	0.0975494	0.475482	0.475482
RELION masked-corrected FSC	Resolution (A-1)	Correlation Coefficient	0.0999286	0.0999286	0.453407	0.453407
RELION masked-corrected FSC	Resolution (A-1)	Correlation Coefficient	0.102308	0.102308	0.419238	0.419238
RELION masked-corrected FSC	Resolution (A-1)	Correlation Coefficient	0.104687	0.104687	0.381893	0.381893
RELION masked-corrected FSC	Resolution (A-1)	Correlation Coefficient	0.107066	0.107066	0.332332	0.332332
RELION masked-corrected FSC	Resolution (A-1)	Correlation Coefficient	0.109446	0.109446	0.297618	0.297618
RELION masked-corrected FSC	Resolution (A-1)	Correlation Coefficient	0.111825	0.111825	0.304332	0.304332
RELION masked-corrected FSC	Resolution (A-1)	Correlation Coefficient	0.114204	0.114204	0.301765	0.301765
RELION masked-corrected FSC	Resolution (A-1)	Correlation Coefficient	0.116583	0.116583	0.281406	0.281406
RELION masked-corrected FSC	Resolution (A-1)	Correlation Coefficient	0.118963	0.118963	0.253154	0.253154
RELION masked-corrected FSC	Resolution (A-1)	Correlation Coefficient	0.121342	0.121342	0.236266	0.236266
RELION masked-corrected FSC	Resolution (A-1)	Correlation Coefficient	0.123721	0.123721	0.226765	0.226765
RELION masked-corrected FSC	Resolution (A-1)	Correlation Coefficient	0.1261	0.1261	0.227657	0.227657
RELION masked-corrected FSC	Resolution (A-1)	Correlation Coefficient	0.12848	0.12848	0.233937	0.233937
RELION masked-corrected FSC	Resolution (A-1)	Correlation Coefficient	0.130859	0.130859	0.224587	0.224587
RELION masked-corrected FSC	Resolution (A-1)	Correlation Coefficient	0.133238	0.133238	0.203728	0.203728
RELION masked-corrected FSC	Resolution (A-1)	Correlation Coefficient	0.135617	0.135617	0.219716	0.219716
RELION masked-corrected FSC	Resolution (A-1)	Correlation Coefficient	0.137997	0.137997	0.219807	0.219807
RELION masked-corrected FSC	Resolution (A-1)	Correlation Coefficient	0.140376	0.140376	0.20413	0.20413
RELION masked-corrected FSC	Resolution (A-1)	Correlation Coefficient	0.142755	0.142755	0.208618	0.208618
RELION masked-corrected FSC	Resolution (A-1)	Correlation Coefficient	0.145134	0.145134	0.189541	0.189541
RELION masked-corrected FSC	Resolution (A-1)	Correlation Coefficient	0.147514	0.147514	0.175922	0.175922
RELION masked-corrected FSC	Resolution (A-1)	Correlation Coefficient	0.149893	0.149893	0.154929	0.154929
RELION masked-corrected FSC	Resolution (A-1)	Correlation Coefficient	0.152272	0.152272	0.140283	0.140283
RELION masked-corrected FSC	Resolution (A-1)	Correlation Coefficient	0.154651	0.154651	0.140155	0.140155
RELION masked-corrected FSC	Resolution (A-1)	Correlation Coefficient	0.157031	0.157031	0.11467	0.11467
RELION masked-corrected FSC	Resolution (A-1)	Correlation Coefficient	0.15941	0.15941	0.11965	0.11965
RELION masked-corrected FSC	Resolution (A-1)	Correlation Coefficient	0.161789	0.161789	0.10918	0.10918
RELION masked-corrected FSC	Resolution (A-1)	Correlation Coefficient	0.164168	0.164168	0.101699	0.101699
RELION masked-corrected FSC	Resolution (A-1)	Correlation Coefficient	0.166548	0.166548	0.105642	0.105642
RELION masked-corrected FSC	Resolution (A-1)	Correlation Coefficient	0.168927	0.168927	0.099203	0.099203
RELION masked-corrected FSC	Resolution (A-1)	Correlation Coefficient	0.171306	0.171306	0.101506	0.101506
RELION masked-corrected FSC	Resolution (A-1)	Correlation Coefficient	0.173685	0.173685	0.118952	0.118952
RELION masked-corrected FSC	Resolution (A-1)	Correlation Coefficient	0.176065	0.176065	0.122162	0.122162
RELION masked-corrected FSC	Resolution (A-1)	Correlation Coefficient	0.178444	0.178444	0.130278	0.130278
RELION masked-corrected FSC	Resolution (A-1)	Correlation Coefficient	0.180823	0.180823	0.118661	0.118661
RELION masked-corrected FSC	Resolution (A-1)	Correlation Coefficient	0.183202	0.183202	0.109121	0.109121
RELION masked-corrected FSC	Resolution (A-1)	Correlation Coefficient	0.185582	0.185582	0.111089	0.111089
RELION masked-corrected FSC	Resolution (A-1)	Correlation Coefficient	0.187961	0.187961	0.112272	0.112272
RELION masked-corrected FSC	Resolution (A-1)	Correlation Coefficient	0.19034	0.19034	0.115766	0.115766
RELION masked-corrected FSC	Resolution (A-1)	Correlation Coefficient	0.19272	0.19272	0.0946512	0.0946512
RELION masked-corrected FSC	Resolution (A-1)	Correlation Coefficient	0.195099	0.195099	0.0685102	0.0685102
RELION masked-corrected FSC	Resolution (A-1)	Correlation Coefficient	0.197478	0.197478	0.067388	0.067388
RELION masked-corrected FSC	Resolution (A-1)	Correlation Coefficient	0.199857	0.199857	0.0918608	0.0918608
RELION masked-corrected FSC	Resolution (A-1)	Correlation Coefficient	0.202236	0.202236	0.0832473	0.0832473
RELION masked-corrected FSC	Resolution (A-1)	Correlation Coefficient	0.204616	0.204616	0.0569509	0.0569509
RELION masked-corrected FSC	Resolution (A-1)	Correlation Coefficient	0.206995	0.206995	0.0716036	0.0716036
RELION masked-corrected FSC	Resolution (A-1)	Correlation Coefficient	0.209374	0.209374	0.0845734	0.0845734
RELION masked-corrected FSC	Resolution (A-1)	Correlation Coefficient	0.211754	0.211754	0.077149	0.077149
RELION masked-corrected FSC	Resolution (A-1)	Correlation Coefficient	0.214133	0.214133	0.0753917	0.0753917
RELION masked-corrected FSC	Resolution (A-1)	Correlation Coefficient	0.216512	0.216512	0.0519095	0.0519095
RELION masked-corrected FSC	Resolution (A-1)	Correlation Coefficient	0.218891	0.218891	0.0515219	0.0515219
RELION masked-corrected FSC	Resolution (A-1)	Correlation Coefficient	0.221271	0.221271	0.058761	0.058761
RELION masked-corrected FSC	Resolution (A-1)	Correlation Coefficient	0.22365	0.22365	0.0508994	0.0508994
RELION masked-corrected FSC	Resolution (A-1)	Correlation Coefficient	0.226029	0.226029	0.0474384	0.0474384
RELION masked-corrected FSC	Resolution (A-1)	Correlation Coefficient	0.228408	0.228408	0.0527284	0.0527284
RELION masked-corrected FSC	Resolution (A-1)	Correlation Coefficient	0.230788	0.230788	0.0578217	0.0578217
RELION masked-corrected FSC	Resolution (A-1)	Correlation Coefficient	0.233167	0.233167	0.0512263	0.0512263
RELION masked-corrected FSC	Resolution (A-1)	Correlation Coefficient	0.235546	0.235546	0.0451442	0.0451442
RELION masked-corrected FSC	Resolution (A-1)	Correlation Coefficient	0.237925	0.237925	0.0441779	0.0441779
RELION masked-corrected FSC	Resolution (A-1)	Correlation Coefficient	0.240305	0.240305	0.0281084	0.0281084
RELION masked-corrected FSC	Resolution (A-1)	Correlation Coefficient	0.242684	0.242684	0.0485019	0.0485019
RELION masked-corrected FSC	Resolution (A-1)	Correlation Coefficient	0.245063	0.245063	0.0510355	0.0510355
RELION masked-corrected FSC	Resolution (A-1)	Correlation Coefficient	0.247442	0.247442	0.0350642	0.0350642
RELION masked-corrected FSC	Resolution (A-1)	Correlation Coefficient	0.249822	0.249822	0.0321654	0.0321654
RELION masked-corrected FSC	Resolution (A-1)	Correlation Coefficient	0.252201	0.252201	0.0392204	0.0392204
RELION masked-corrected FSC	Resolution (A-1)	Correlation Coefficient	0.25458	0.25458	0.0316957	0.0316957
RELION masked-corrected FSC	Resolution (A-1)	Correlation Coefficient	0.256959	0.256959	0.0239467	0.0239467
RELION masked-corrected FSC	Resolution (A-1)	Correlation Coefficient	0.259339	0.259339	0.0246515	0.0246515
RELION masked-corrected FSC	Resolution (A-1)	Correlation Coefficient	0.261718	0.261718	0.0294989	0.0294989
RELION masked-corrected FSC	Resolution (A-1)	Correlation Coefficient	0.264097	0.264097	0.0363596	0.0363596
RELION masked-corrected FSC	Resolution (A-1)	Correlation Coefficient	0.266476	0.266476	0.0275305	0.0275305
RELION masked-corrected FSC	Resolution (A-1)	Correlation Coefficient	0.268856	0.268856	0.0128319	0.0128319
RELION masked-corrected FSC	Resolution (A-1)	Correlation Coefficient	0.271235	0.271235	0.0132042	0.0132042
RELION masked-corrected FSC	Resolution (A-1)	Correlation Coefficient	0.273614	0.273614	0.013375	0.013375
RELION masked-corrected FSC	Resolution (A-1)	Correlation Coefficient	0.275993	0.275993	0.0135262	0.0135262
RELION masked-corrected FSC	Resolution (A-1)	Correlation Coefficient	0.278373	0.278373	0.0172397	0.0172397
RELION masked-corrected FSC	Resolution (A-1)	Correlation Coefficient	0.280752	0.280752	0.030527	0.030527
RELION masked-corrected FSC	Resolution (A-1)	Correlation Coefficient	0.283131	0.283131	0.0301044	0.0301044
RELION masked-corrected FSC	Resolution (A-1)	Correlation Coefficient	0.28551	0.28551	0.0234656	0.0234656
RELION masked-corrected FSC	Resolution (A-1)	Correlation Coefficient	0.28789	0.28789	0.0208629	0.0208629
RELION masked-corrected FSC	Resolution (A-1)	Correlation Coefficient	0.290269	0.290269	0.0154311	0.0154311
RELION masked-corrected FSC	Resolution (A-1)	Correlation Coefficient	0.292648	0.292648	0.0052028	0.0052028
RELION masked-corrected FSC	Resolution (A-1)	Correlation Coefficient	0.295027	0.295027	0.00861622	0.00861622
RELION masked-corrected FSC	Resolution (A-1)	Correlation Coefficient	0.297407	0.297407	0.0107348	0.0107348
RELION masked-corrected FSC	Resolution (A-1)	Correlation Coefficient	0.299786	0.299786	0.0101055	0.0101055
RELION masked-corrected FSC	Resolution (A-1)	Correlation Coefficient	0.302165	0.302165	0.000434694	0.000434694
RELION masked-corrected FSC	Resolution (A-1)	Correlation Coefficient	0.304544	0.304544	-0.00456653	-0.00456653
RELION masked-corrected FSC	Resolution (A-1)	Correlation Coefficient	0.306924	0.306924	-0.00137669	-0.00137669
RELION masked-corrected FSC	Resolution (A-1)	Correlation Coefficient	0.309303	0.309303	0.00273872	0.00273872
RELION masked-corrected FSC	Resolution (A-1)	Correlation Coefficient	0.311682	0.311682	0.00747215	0.00747215
RELION masked-corrected FSC	Resolution (A-1)	Correlation Coefficient	0.314061	0.314061	0.015152	0.015152
RELION masked-corrected FSC	Resolution (A-1)	Correlation Coefficient	0.316441	0.316441	0.0174175	0.0174175
RELION masked-corrected FSC	Resolution (A-1)	Correlation Coefficient	0.31882	0.31882	0.0184274	0.0184274
RELION masked-corrected FSC	Resolution (A-1)	Correlation Coefficient	0.321199	0.321199	0.0145758	0.0145758
RELION masked-corrected FSC	Resolution (A-1)	Correlation Coefficient	0.323578	0.323578	0.0105373	0.0105373
RELION masked-corrected FSC	Resolution (A-1)	Correlation Coefficient	0.325958	0.325958	0.011011	0.011011
RELION masked-corrected FSC	Resolution (A-1)	Correlation Coefficient	0.328337	0.328337	0.00345453	0.00345453
RELION masked-corrected FSC	Resolution (A-1)	Correlation Coefficient	0.330716	0.330716	0.00501764	0.00501764
RELION masked-corrected FSC	Resolution (A-1)	Correlation Coefficient	0.333095	0.333095	0.00745072	0.00745072
RELION masked-corrected FSC	Resolution (A-1)	Correlation Coefficient	0.335475	0.335475	0.00539973	0.00539973
RELION masked-corrected FSC	Resolution (A-1)	Correlation Coefficient	0.337854	0.337854	-0.0110216	-0.0110216
RELION masked-corrected FSC	Resolution (A-1)	Correlation Coefficient	0.340233	0.340233	-0.00548605	-0.00548605
RELION masked-corrected FSC	Resolution (A-1)	Correlation Coefficient	0.342612	0.342612	0.000520928	0.000520928
RELION masked-corrected FSC	Resolution (A-1)	Correlation Coefficient	0.344992	0.344992	-0.0120382	-0.0120382
RELION masked-corrected FSC	Resolution (A-1)	Correlation Coefficient	0.347371	0.347371	-0.00452699	-0.00452699
RELION masked-corrected FSC	Resolution (A-1)	Correlation Coefficient	0.34975	0.34975	-0.000598968	-0.000598968
RELION masked-corrected FSC	Resolution (A-1)	Correlation Coefficient	0.352129	0.352129	-0.00305473	-0.00305473
RELION masked-corrected FSC	Resolution (A-1)	Correlation Coefficient	0.354509	0.354509	0.00166765	0.00166765
RELION masked-corrected FSC	Resolution (A-1)	Correlation Coefficient	0.356888	0.356888	-0.00231589	-0.00231589
RELION masked-corrected FSC	Resolution (A-1)	Correlation Coefficient	0.359267	0.359267	0.00197475	0.00197475
RELION masked-corrected FSC	Resolution (A-1)	Correlation Coefficient	0.361646	0.361646	0.00443996	0.00443996
RELION masked-corrected FSC	Resolution (A-1)	Correlation Coefficient	0.364026	0.364026	0.00207422	0.00207422
RELION masked-corrected FSC	Resolution (A-1)	Correlation Coefficient	0.366405	0.366405	0.00758991	0.00758991
RELION masked-corrected FSC	Resolution (A-1)	Correlation Coefficient	0.368784	0.368784	-0.0015897	-0.0015897
RELION masked-corrected FSC	Resolution (A-1)	Correlation Coefficient	0.371163	0.371163	0.000717342	0.000717342
RELION masked-corrected FSC	Resolution (A-1)	Correlation Coefficient	0.373543	0.373543	-0.00819644	-0.00819644
RELION masked-corrected FSC	Resolution (A-1)	Correlation Coefficient	0.375922	0.375922	-0.00387748	-0.00387748
RELION masked-corrected FSC	Resolution (A-1)	Correlation Coefficient	0.378301	0.378301	0.00266186	0.00266186
RELION masked-corrected FSC	Resolution (A-1)	Correlation Coefficient	0.38068	0.38068	-0.000491578	-0.000491578
RELION masked-corrected FSC	Resolution (A-1)	Correlation Coefficient	0.38306	0.38306	-0.00150064	-0.00150064
RELION masked-corrected FSC	Resolution (A-1)	Correlation Coefficient	0.385439	0.385439	0.000646318	0.000646318
RELION masked-corrected FSC	Resolution (A-1)	Correlation Coefficient	0.387818	0.387818	-0.00119945	-0.00119945
RELION masked-corrected FSC	Resolution (A-1)	Correlation Coefficient	0.390198	0.390198	-0.00339426	-0.00339426
RELION masked-corrected FSC	Resolution (A-1)	Correlation Coefficient	0.392577	0.392577	-0.00861564	-0.00861564
RELION masked-corrected FSC	Resolution (A-1)	Correlation Coefficient	0.394956	0.394956	-0.00979873	-0.00979873
RELION masked-corrected FSC	Resolution (A-1)	Correlation Coefficient	0.397335	0.397335	-0.000972728	-0.000972728
RELION masked-corrected FSC	Resolution (A-1)	Correlation Coefficient	0.399714	0.399714	-0.000913478	-0.000913478
RELION masked-corrected FSC	Resolution (A-1)	Correlation Coefficient	0.402094	0.402094	-0.0013167	-0.0013167
RELION masked-corrected FSC	Resolution (A-1)	Correlation Coefficient	0.404473	0.404473	-0.00275401	-0.00275401
RELION masked-corrected FSC	Resolution (A-1)	Correlation Coefficient	0.406852	0.406852	0.00367283	0.00367283
RELION masked-corrected FSC	Resolution (A-1)	Correlation Coefficient	0.409232	0.409232	0.00251931	0.00251931
RELION masked-corrected FSC	Resolution (A-1)	Correlation Coefficient	0.411611	0.411611	0.00194491	0.00194491
RELION masked-corrected FSC	Resolution (A-1)	Correlation Coefficient	0.41399	0.41399	-0.00201272	-0.00201272
RELION masked-corrected FSC	Resolution (A-1)	Correlation Coefficient	0.416369	0.416369	-0.00606704	-0.00606704
RELION masked-corrected FSC	Resolution (A-1)	Correlation Coefficient	0.418748	0.418748	-0.00135636	-0.00135636
RELION masked-corrected FSC	Resolution (A-1)	Correlation Coefficient	0.421128	0.421128	0.00629119	0.00629119
RELION masked-corrected FSC	Resolution (A-1)	Correlation Coefficient	0.423507	0.423507	-0.000191333	-0.000191333
RELION masked-corrected FSC	Resolution (A-1)	Correlation Coefficient	0.425886	0.425886	-0.00172912	-0.00172912
RELION masked-corrected FSC	Resolution (A-1)	Correlation Coefficient	0.428266	0.428266	-0.00885406	-0.00885406
RELION masked-corrected FSC	Resolution (A-1)	Correlation Coefficient	0.430645	0.430645	-0.00525642	-0.00525642
RELION masked-corrected FSC	Resolution (A-1)	Correlation Coefficient	0.433024	0.433024	-0.00559566	-0.00559566
RELION masked-corrected FSC	Resolution (A-1)	Correlation Coefficient	0.435403	0.435403	-0.00530549	-0.00530549
RELION masked-corrected FSC	Resolution (A-1)	Correlation Coefficient	0.437783	0.437783	-0.00239155	-0.00239155
RELION masked-corrected FSC	Resolution (A-1)	Correlation Coefficient	0.440162	0.440162	0.00292691	0.00292691
RELION masked-corrected FSC	Resolution (A-1)	Correlation Coefficient	0.442541	0.442541	0.00742174	0.00742174
RELION masked-corrected FSC	Resolution (A-1)	Correlation Coefficient	0.44492	0.44492	0.00643552	0.00643552
RELION masked-corrected FSC	Resolution (A-1)	Correlation Coefficient	0.4473	0.4473	0.0026549	0.0026549
RELION masked-corrected FSC	Resolution (A-1)	Correlation Coefficient	0.449679	0.449679	0.00221162	0.00221162
RELION masked-corrected FSC	Resolution (A-1)	Correlation Coefficient	0.452058	0.452058	0.00672079	0.00672079
RELION masked-corrected FSC	Resolution (A-1)	Correlation Coefficient	0.454437	0.454437	0.00554906	0.00554906
RELION masked-corrected FSC	Resolution (A-1)	Correlation Coefficient	0.456817	0.456817	0.00617244	0.00617244
RELION masked-corrected FSC	Resolution (A-1)	Correlation Coefficient	0.459196	0.459196	0.00463129	0.00463129
RELION masked-corrected FSC	Resolution (A-1)	Correlation Coefficient	0.461575	0.461575	0.00271959	0.00271959
RELION masked-corrected FSC	Resolution (A-1)	Correlation Coefficient	0.463954	0.463954	0.000508623	0.000508623
RELION masked-corrected FSC	Resolution (A-1)	Correlation Coefficient	0.466334	0.466334	-0.00723545	-0.00723545
RELION masked-corrected FSC	Resolution (A-1)	Correlation Coefficient	0.468713	0.468713	-0.005641	-0.005641
RELION masked-corrected FSC	Resolution (A-1)	Correlation Coefficient	0.471092	0.471092	-0.00645279	-0.00645279
RELION masked-corrected FSC	Resolution (A-1)	Correlation Coefficient	0.473471	0.473471	-0.000710013	-0.000710013
RELION masked-corrected FSC	Resolution (A-1)	Correlation Coefficient	0.475851	0.475851	-0.000565955	-0.000565955
RELION masked-corrected FSC	Resolution (A-1)	Correlation Coefficient	0.47823	0.47823	-0.00169893	-0.00169893
RELION masked-corrected FSC	Resolution (A-1)	Correlation Coefficient	0.480609	0.480609	-0.00174854	-0.00174854
RELION masked-corrected FSC	Resolution (A-1)	Correlation Coefficient	0.482988	0.482988	-0.0046464	-0.0046464
RELION masked-corrected FSC	Resolution (A-1)	Correlation Coefficient	0.485368	0.485368	-0.00830707	-0.00830707
RELION masked-corrected FSC	Resolution (A-1)	Correlation Coefficient	0.487747	0.487747	0.00195561	0.00195561
RELION masked-corrected FSC	Resolution (A-1)	Correlation Coefficient	0.490126	0.490126	0.0056973	0.0056973
RELION masked-corrected FSC	Resolution (A-1)	Correlation Coefficient	0.492505	0.492505	-0.0032246	-0.0032246
RELION masked-corrected FSC	Resolution (A-1)	Correlation Coefficient	0.494885	0.494885	-0.00622286	-0.00622286
RELION masked-corrected FSC	Resolution (A-1)	Correlation Coefficient	0.497264	0.497264	0.00126022	0.00126022
RELION masked-corrected FSC	Resolution (A-1)	Correlation Coefficient	0.499643	0.499643	-0.00580655	-0.00580655
RELION masked-corrected FSC	Resolution (A-1)	Correlation Coefficient	0.502022	0.502022	-0.0022856	-0.0022856
RELION masked-corrected FSC	Resolution (A-1)	Correlation Coefficient	0.504402	0.504402	0.000936947	0.000936947
RELION masked-corrected FSC	Resolution (A-1)	Correlation Coefficient	0.506781	0.506781	-0.000244759	-0.000244759
RELION masked-corrected FSC	Resolution (A-1)	Correlation Coefficient	0.50916	0.50916	-0.000920012	-0.000920012
RELION masked-corrected FSC	Resolution (A-1)	Correlation Coefficient	0.511539	0.511539	-0.00090844	-0.00090844
RELION masked-corrected FSC	Resolution (A-1)	Correlation Coefficient	0.513919	0.513919	-0.00542733	-0.00542733
RELION masked-corrected FSC	Resolution (A-1)	Correlation Coefficient	0.516298	0.516298	-0.00235163	-0.00235163
RELION masked-corrected FSC	Resolution (A-1)	Correlation Coefficient	0.518677	0.518677	0.00206045	0.00206045
RELION masked-corrected FSC	Resolution (A-1)	Correlation Coefficient	0.521056	0.521056	-0.00738788	-0.00738788
RELION masked-corrected FSC	Resolution (A-1)	Correlation Coefficient	0.523436	0.523436	-0.00714252	-0.00714252
RELION masked-corrected FSC	Resolution (A-1)	Correlation Coefficient	0.525815	0.525815	-0.00397281	-0.00397281
RELION masked-corrected FSC	Resolution (A-1)	Correlation Coefficient	0.528194	0.528194	-0.000450379	-0.000450379
RELION masked-corrected FSC	Resolution (A-1)	Correlation Coefficient	0.530573	0.530573	0.000234148	0.000234148
RELION masked-corrected FSC	Resolution (A-1)	Correlation Coefficient	0.532953	0.532953	-0.00188238	-0.00188238
RELION masked-corrected FSC	Resolution (A-1)	Correlation Coefficient	0.535332	0.535332	-0.00661707	-0.00661707

## Sheet: Supplementary Fig. 5
Supplementary Fig. 5
	OD600	time [h]
	0.17	0
	0.203	1
	0.3	3
	0.365	4
	0.442	5
	0.508	6
	0.606	7
	0.699	8
	0.787	9
	0.867	10
	0.974	11
	1.061	12

## Sheet: Supplementary Fig. 7
Supplementary Fig. 7
Resolution [Å]	1xbS20	2xbS20	decoding	unrotated pre-translocating	translocating 1	translocating 2	rotated pre-translocating	post- translocating	with TF	without TF
999	1	1	1	1	1	1	1	1	1	1
600.648	0.999995	0.999997	0.999997	0.999992	0.99997	0.999827	0.999937	0.999986	0.999994	0.999959
300.324	0.999972	0.999985	0.999981	0.999956	0.999845	0.999537	0.999779	0.99993	0.999978	0.999857
200.216	0.999886	0.99993	0.999923	0.99983	0.999292	0.999012	0.999272	0.999671	0.999926	0.999578
150.162	0.999575	0.999718	0.999742	0.999532	0.997142	0.99747	0.99767	0.99898	0.99974	0.998785
120.13	0.999693	0.999812	0.999715	0.999638	0.997681	0.99725	0.997804	0.999011	0.999839	0.99904
100.108	0.999491	0.999782	0.999573	0.999227	0.997408	0.996898	0.996578	0.998696	0.99982	0.998874
85.8069	0.999406	0.99965	0.999487	0.999016	0.996423	0.997514	0.995405	0.998657	0.999764	0.998806
75.081	0.99949	0.999605	0.999431	0.999166	0.996413	0.997797	0.995227	0.998804	0.999765	0.998204
66.7387	0.99925	0.999523	0.999208	0.999059	0.995479	0.997236	0.994511	0.998283	0.999684	0.996846
60.0648	0.999166	0.999454	0.999279	0.998764	0.994349	0.99621	0.99399	0.998193	0.999634	0.996702
54.6044	0.999068	0.999338	0.999172	0.998483	0.993301	0.99534	0.993415	0.998075	0.999532	0.996194
50.054	0.998792	0.999243	0.998913	0.998498	0.992657	0.995027	0.992288	0.997701	0.999417	0.995023
46.2037	0.998744	0.999183	0.99899	0.998653	0.992051	0.995422	0.991597	0.997794	0.999385	0.995649
42.9034	0.998659	0.999047	0.998854	0.998273	0.990301	0.995049	0.990344	0.996876	0.99931	0.995099
40.0432	0.998154	0.998765	0.998359	0.997647	0.987599	0.992898	0.98493	0.99556	0.998983	0.993299
37.5405	0.997707	0.998498	0.997891	0.997132	0.984611	0.989629	0.980976	0.995082	0.998599	0.991527
35.3322	0.996703	0.997705	0.996918	0.99613	0.976137	0.983629	0.972997	0.992978	0.9978	0.987571
33.3693	0.99512	0.996774	0.995725	0.994582	0.963317	0.978324	0.95257	0.989623	0.997028	0.980506
31.6131	0.99386	0.996419	0.995146	0.993235	0.956353	0.973268	0.873672	0.987142	0.996631	0.976172
30.0324	0.992866	0.995786	0.994225	0.99163	0.900803	0.965547	0.894948	0.984351	0.996008	0.974492
28.6023	0.991435	0.994568	0.992594	0.989694	0.890082	0.920243	0.893599	0.981006	0.995116	0.934757
27.3022	0.990126	0.99369	0.991834	0.988846	0.886147	0.919823	0.882153	0.978372	0.994053	0.945081
26.1151	0.989111	0.992635	0.99113	0.987715	0.893207	0.914	0.875282	0.977054	0.99357	0.949595
25.027	0.987768	0.991086	0.990307	0.985931	0.897544	0.905713	0.866232	0.973051	0.993013	0.949831
24.0259	0.985936	0.989925	0.988776	0.983734	0.885937	0.893533	0.848796	0.967669	0.991925	0.942143
23.1018	0.983231	0.988071	0.986025	0.980246	0.879596	0.873719	0.821039	0.962463	0.990596	0.927949
22.2462	0.979821	0.985796	0.982551	0.976095	0.856186	0.866436	0.79726	0.956551	0.988805	0.913418
21.4517	0.97544	0.984094	0.979437	0.970084	0.820044	0.860894	0.779484	0.924989	0.986391	0.907329
20.712	0.969917	0.981872	0.975257	0.960927	0.779414	0.840017	0.729515	0.914992	0.983473	0.895477
20.0216	0.954541	0.980092	0.970148	0.938389	0.761569	0.822044	0.693066	0.908769	0.98184	0.877179
19.3757	0.949093	0.979271	0.963666	0.928034	0.73447	0.797722	0.669926	0.893817	0.981114	0.861016
18.7703	0.941429	0.978001	0.955522	0.919716	0.702744	0.760408	0.658369	0.873817	0.979034	0.837625
18.2015	0.931443	0.976111	0.923124	0.905986	0.6687	0.728845	0.621345	0.854366	0.97542	0.809265
17.6661	0.92476	0.972306	0.919227	0.892497	0.642524	0.691523	0.574834	0.843712	0.969792	0.782797
17.1614	0.924758	0.968516	0.925707	0.884011	0.611197	0.655058	0.533488	0.843084	0.967712	0.77381
16.6847	0.916333	0.952003	0.922836	0.874607	0.571872	0.626052	0.492869	0.82814	0.952242	0.775747
16.2337	0.909647	0.953404	0.916234	0.867541	0.533655	0.621835	0.47616	0.803767	0.950738	0.765803
15.8065	0.90985	0.957735	0.914394	0.86947	0.514455	0.625824	0.470233	0.804556	0.953501	0.764782
15.4012	0.90979	0.958782	0.910616	0.865613	0.493869	0.636785	0.459598	0.800729	0.955962	0.771364
15.0162	0.899718	0.953912	0.896783	0.852942	0.453019	0.607258	0.433725	0.773295	0.951877	0.741333
14.65	0.874225	0.940554	0.872015	0.824767	0.40256	0.524274	0.370605	0.724206	0.934609	0.667879
14.3011	0.841215	0.92128	0.84308	0.774814	0.347749	0.432288	0.272024	0.667542	0.909612	0.585574
13.9686	0.840018	0.920991	0.843035	0.772285	0.319347	0.416171	0.270324	0.657726	0.913214	0.595899
13.6511	0.852102	0.931403	0.856006	0.798139	0.316863	0.463838	0.322343	0.692433	0.928642	0.64518
13.3477	0.853476	0.931843	0.851672	0.79811	0.318643	0.462987	0.306591	0.687016	0.93147	0.639129
13.0576	0.828262	0.917528	0.832744	0.764158	0.295547	0.397786	0.236681	0.637618	0.912583	0.568146
12.7797	0.798867	0.900311	0.812096	0.732618	0.283974	0.324728	0.19732	0.606136	0.892186	0.505488
12.5135	0.79157	0.891819	0.801422	0.728797	0.272737	0.32048	0.193939	0.601005	0.889059	0.497566
12.2581	0.78886	0.894294	0.793215	0.71794	0.242931	0.329155	0.198975	0.594806	0.89476	0.510645
12.013	0.773858	0.892699	0.789484	0.692784	0.220252	0.31203	0.187838	0.567797	0.896061	0.498195
11.7774	0.752652	0.887432	0.781586	0.670093	0.208545	0.272792	0.17102	0.534298	0.886537	0.469779
11.5509	0.743969	0.876249	0.773559	0.657416	0.196195	0.249973	0.171072	0.506301	0.871333	0.451753
11.333	0.727274	0.862982	0.753695	0.636286	0.17763	0.229574	0.180961	0.481504	0.861088	0.435859
11.1231	0.703806	0.852176	0.730712	0.615594	0.137927	0.214606	0.143307	0.455968	0.851531	0.423961
10.9209	0.674228	0.838576	0.695905	0.583419	0.120015	0.207978	0.087085	0.414112	0.837414	0.365778
10.7259	0.652893	0.814212	0.661492	0.545489	0.107773	0.180813	0.076879	0.377904	0.818759	0.305892
10.5377	0.620664	0.788655	0.626952	0.51325	0.100013	0.160682	0.066449	0.362556	0.796738	0.298445
10.356	0.590472	0.768437	0.596224	0.489188	0.088867	0.146656	0.032573	0.332782	0.775893	0.271675
10.1805	0.553762	0.74979	0.570543	0.443608	0.083517	0.121257	0.025362	0.297819	0.760487	0.231432
10.0108	0.506096	0.729955	0.548165	0.387288	0.089339	0.092143	0.045859	0.268206	0.739425	0.2263
9.84669	0.470362	0.700267	0.506087	0.347538	0.080553	0.08873	0.040105	0.250405	0.706414	0.210443
9.68787	0.434524	0.663865	0.448691	0.333065	0.055304	0.099942	0.034585	0.215103	0.66317	0.181406
9.5341	0.394855	0.620256	0.408943	0.311625	0.022238	0.097263	0.026008	0.181199	0.63818	0.155827
9.38513	0.368991	0.585739	0.384851	0.274557	0.025101	0.077594	0.016022	0.164993	0.622278	0.153809
9.24074	0.357073	0.565453	0.371642	0.254989	0.030551	0.061029	0.031818	0.154625	0.602779	0.146679
9.10073	0.321981	0.537934	0.32988	0.228605	0.036986	0.062874	0.041735	0.12397	0.562946	0.104919
8.9649	0.279774	0.495449	0.296186	0.180756	0.043135	0.055767	0.031114	0.09595	0.524463	0.067674
8.83306	0.259303	0.467832	0.270971	0.166476	0.041435	0.048279	0.029791	0.083822	0.497683	0.049721
8.70504	0.248105	0.43085	0.242524	0.152776	0.047663	0.030302	0.047259	0.067104	0.466109	0.039132
8.58069	0.246	0.403093	0.224314	0.132414	0.020629	0.029229	0.036914	0.041891	0.436564	0.036181
8.45983	0.223945	0.37285	0.211655	0.100865	0.004016	0.021299	0.034575	0.032768	0.413299	0.045222
8.34233	0.187167	0.341176	0.170347	0.088313	0.020157	0.017639	0.034209	0.035591	0.373442	0.051144
8.22805	0.153018	0.322549	0.139156	0.097699	0.023999	0.002269	0.01024	0.040209	0.346077	0.036526
8.11687	0.11251	0.305273	0.090083	0.103472	0.020961	-0.01052	-0.00612	0.024568	0.319581	0.013966
8.00864	0.073593	0.274983	0.047043	0.075544	-0.00243	-0.00586	-0.00568	0.017609	0.288822	0.002814
7.90326	0.058972	0.215082	0.028007	0.050851	-0.01634	-0.00261	0.011756	0.022717	0.249617	0.022303
7.80062	0.048179	0.148705	0.034852	0.041269	-0.00931	0.00666	0.014213	0.021777	0.217496	0.034565
7.70061	0.037733	0.086	0.023635	0.040882	0.005679	0.013292	0.008165	-0.0034	0.174187	0.025801
7.60314	0.043783	0.049545	0.022711	0.041092	0.008386	0.009956	0.004665	-0.01486	0.121838	0.015853
7.5081	0.033587	0.038927	0.03682	0.038446	0.006686	0.008138	-0.000464426	-0.00681	0.07979	0.010417
7.41541	0.016678	0.033128	0.032606	0.032634	0.018587	0.013879	0.004229	0.005227	0.074515	0.023361
7.32498	0.010527	0.028202	0.029675	0.031112	0.010061	0.00214	0.00768	0.019623	0.066551	0.01804
7.23672	0.006066	0.03399	0.025115	0.018048	-0.00331	0.000174872	-0.0049	0.019328	0.06171	0.011368
7.15057	0.020163	0.037889	0.029569	0.021842	-0.01187	0.015925	-0.00121	-4.40467e-05	0.049088	0.015068
7.06645	0.028359	0.037404	0.034926	0.021676	-0.00762	0.004413	0.007536	-0.00133	0.04218	0.006668
6.98428	0.03377	0.031779	0.026672	0.014346	0.00964	-0.00638	-0.00467	-0.00317	0.029904	-0.000923554
6.904	0.03418	0.025366	0.021395	-0.00055841	0.013932	0.000360621	-0.01434	-0.01518	0.025168	-0.00538
6.82554	0.031525	0.018025	0.024309	-0.00713	0.021655	0.008929	0.007701	-0.00997	0.03038	-0.0033
6.74885	0.033351	0.015671	0.025065	-0.00334	0.019084	0.006175	0.022951	0.010477	0.023581	-0.00353
6.67387	0.03011	0.010873	0.015251	0.003872	0.011102	0.01198	0.022592	0.009473	0.016211	0.000995653
6.60053	0.018555	-0.00173	0.006184	0.01661	-0.00194	0.023867	0.012691	-0.00122	0.024	0.012444
6.52878	0.006975	-0.00331	-0.0011	0.027459	-0.00553	0.003423	0.005691	-0.00885	0.029918	0.018348
6.45858	0.000236261	0.014614	-0.00596	0.032668	-0.01034	-0.00187	-8.73437e-05	-0.01404	0.028565	0.011176
6.38987	0.002645	0.008134	-0.00994	0.030223	-0.000326122	-0.0031	-0.00102	0.017869	0.014561	0.006903
6.32261	0.009381	0.001772	-0.00879	0.02098	0.018174	-0.01025	-0.01064	0.031981	0.01195	-0.00536
6.25675	0.006403	0.001994	-0.00414	0.016078	0.010726	-0.00226	-0.01028	0.013817	0.012002	0.003668
6.19225	-0.000109894	0.000453295	-0.00415	0.005666	0.010929	-0.00128	-0.00134	0.003462	0.012419	0.011501
6.12906	0.004705	0.009944	0.005429	0.001514	0.012613	0.014019	0.006057	-0.00164	0.018453	0.006677
6.06715	0.014288	0.02179	0.015945	0.0038	0.018542	0.025476	0.006337	-0.00443	0.01863	0.007668
6.00648	0.011558	0.009905	0.012824	0.007719	0.02489	0.009413	0.004072	0.008585	0.007973	0.011275
5.94701	-0.00979	-0.00159	0.007161	-2.49245e-05	0.017625	-0.01031	0.011492	0.015476	-0.00311	0.000527991
5.88871	-0.02066	-0.00524	0.006387	-0.00681	0.0043	-0.02159	0.014294	0.005123	-0.01425	-0.01033
5.83153	-0.01693	-0.00949	0.001384	-0.00822	-0.00449	-0.0193	0.001997	-0.00661	-0.01405	0.003842
5.77546	-0.00143	-0.00556	0.004062	-0.00128	-0.0056	-0.0041	0.008685	0.009226	0.002732	0.008287
5.72046	0.010988	-0.0075	0.008342	0.018149	0.004742	0.001877	0.016784	0.018177	0.015502	-0.00445
5.66649	-0.000124755	-0.00587	0.016395	0.017616	0.008939	-0.00459	0.002165	0.006886	0.008946	0.000142112
5.61353	-0.01506	-0.00249	0.028418	0.016839	0.000439337	-0.00973	-0.01446	0.005399	0.001619	0.006909
5.56156	-0.00964	-0.0018	0.019741	0.011316	-0.01627	-0.00686	0.001992	0.011526	-0.00566	-0.000987231
5.51053	-0.000655557	0.006043	0.013336	-0.00213	-0.01267	-0.01223	0.012674	0.006003	-0.00761	-0.0038
5.46044	-0.00345	0.010371	0.009977	-0.01795	-0.00322	-0.01242	0.014252	0.00392	-0.00138	-0.00153
5.41124	-0.00413	0.003437	0.001507	-0.01928	0.003964	-0.02251	0.010182	0.002669	-0.00374	0.000331464
5.36293	-0.000606895	0.005537	0.002532	-0.01796	0.002106	-0.01386	0.000247857	0.004376	0.003591	0.003186
5.31547	0.004165	0.009087	0.002758	-0.01139	0.001494	-0.00243	-0.00222	0.012927	-0.00026557	0.003963
5.26884	0.001737	0.013488	0.001884	-0.01056	-0.00102	-0.00921	0.00142	0.01057	0.00339	-0.00687
5.22303	0.008725	0.000482245	0.006169	-0.00817	0.003282	-0.01283	0.009249	0.003738	0.010314	-0.00212
5.178	0.00694	-0.01107	0.003346	-0.01286	0.001653	0.001061	0.012816	0.012428	0.000669467	0.01581
